# Supplementary material for: Integration of metabolomics and existing omics data reveals new insights into phytoplasma-induced metabolic reprogramming in host plants
Source: PLoS One. 2021 Feb 4;16(2):e0246203. doi: 10.1371/journal.pone.0246203 (PMC7861385; doi:10.1371/journal.pone.0246203)
Supplement: S1 Table — (XLSX) [file pone.0246203.s002.xlsx]

## Sheet: Sheet1
S1 Table . Details of all metabolites identified in SCV-IL M-HL and QC samples.
Compound Index	First Quartile Q1 (Dalton)	Third Quartile Q3 (Dalton)	Retention time (Minute)	Molecular Weight (Dalton)	Ionization model	KEGG ID	Compounds	Class	Samples
									QC-1	QC-2	QC-3	M-HL-1	M-HL-2	M-HL-3	SCV-IL-1	SCV-IL-2	SCV-IL-3
pma0134	121	77.1	1.14	120	[M+H]+	-	D(-)-Threose	Carbohydrates and their derivatives	3450000	3800000	3810000	2920000	3780000	3530000	3680000	2140000	8280000
pmb2507	213.1	78.9	0.97	214.1	[M-H]-	C00672	2-Deoxyribose 1-phosphate	Carbohydrates and their derivatives	70000	63400	50700	48900	43900	69300	80300	62100	68700
pmb2653	649.1	503.3	0.74	650.1	[M-H]-	-	D(+)-Melezitose O-rhamnoside	Carbohydrates and their derivatives	110000	119000	122000	134000	73900	137000	164000	163000	155000
pmb2858	665.1	485.3	0.77	666.1	[M-H]-	C02052	Maltotetraose	Carbohydrates and their derivatives	10700	17500	16400	9870	7600	8830	25100	32500	20600
pmb3081	289.1	97	1.09	290.1	[M-H]-	-	Glucarate O-Phosphoric acid	Carbohydrates and their derivatives	1370000	1680000	1500000	1200000	1090000	1320000	1970000	2100000	2770000
pmb3088	421.1	241.2	0.69	422.1	[M-H]-	C00689	Trehalose 6-phosphate	Carbohydrates and their derivatives	57800	80800	62500	53800	49200	69300	83700	111000	84500
pme0500	503.4	323.2	0.79	504.169	[M-H]-	-	D(+)-Melezitose	Carbohydrates and their derivatives	42800	38800	29100	14800	17800	20500	57600	82800	44900
pme0519	341	58.8	0.78	342.116	[M-H]-	-	D-(+)-Sucrose	Carbohydrates and their derivatives	28300000	32100000	30900000	26300000	24000000	23900000	37000000	45900000	37000000
pme0534	195.2	75.1	0.7	196.058	[M-H]-	C00257	Gluconic acid	Carbohydrates and their derivatives	4630000	4440000	3880000	3700000	3720000	4680000	5340000	6140000	7440000
pme1021	177.1	70.8	0.78	178.048	[M-H]-	C00198	D-(+)-Glucono-1,5-lactone	Carbohydrates and their derivatives	219000	204000	227000	141000	164000	216000	277000	252000	327000
pme1846	179	70.9	0.76	180.063	[M-H]-	C00031	D(+)-Glucose	Carbohydrates and their derivatives	2120000	2010000	2280000	1130000	942000	1580000	4300000	4160000	3090000
pme2019	149	58.9	0.77	150.053	[M-H]-	-	DL-Arabinose	Carbohydrates and their derivatives	1980000	2260000	2230000	2260000	1740000	1720000	2880000	3200000	2460000
pme2253	177.1	74.8	0.81	178.048	[M-H]-	C01040	L-Gulonic-γ-lactone	Carbohydrates and their derivatives	538000	583000	471000	315000	395000	410000	585000	577000	547000
pme2435	163	70.8	0.82	164.069	[M-H]-	C01019	L-Fucose	Carbohydrates and their derivatives	938000	1030000	993000	796000	702000	904000	1220000	1620000	1230000
pme2755	222	138.1	0.6	221.09	[M+H]+	C00140	N-Acetyl-D-glucosamine	Carbohydrates and their derivatives	43400000	22000000	31100000	39100000	33800000	23600000	14200000	22500000	23000000
pme3160	259	96.9	0.69	260.03	[M-H]-	C00092	D-Glucose 6-phosphate	Carbohydrates and their derivatives	2200000	2650000	2540000	987000	537000	1090000	3920000	4720000	4430000
pme3163	289	78.9	1.08	290.04	[M-H]-	-	D-Sedoheptuiose 7-phosphate	Carbohydrates and their derivatives	2250000	2470000	2550000	1680000	1320000	2100000	3310000	3760000	4130000
pme3705	193.1	72.9	0.72	194.043	[M-H]-	C00191	D-glucoronic acid	Carbohydrates and their derivatives	62500	68000	74200	65500	49000	105000	85300	116000	126000
pme0499	181	70.9	0.74	182.079	[M-H]-	C00794	D-Sorbitol	Carbohydrates and their derivatives	50200000	61000000	61600000	45500000	50200000	54200000	70200000	85600000	70800000
pme0513	151	70.8	0.77	152.069	[M-H]-	C00379	Xylitol	Carbohydrates and their derivatives	465000	550000	548000	719000	447000	521000	445000	496000	418000
pme1944	183.1	111	0.79	182.079	[M+H]+	C00392	D-Mannitol	Carbohydrates and their derivatives	77600000	95600000	91500000	63200000	53700000	72400000	91000000	99500000	85300000
pme2136	123.1	123	0.88	122.058	[M+H]+	-	DL-threitol	Carbohydrates and their derivatives	457000	1160000	1110000	666000	855000	999000	1480000	1560000	1330000
pme2237	181.1	70.8	0.75	182.079	[M-H]-	C01697	Dulcitol	Carbohydrates and their derivatives	3830000	3790000	3600000	2810000	3060000	3400000	4550000	5000000	4030000
pme2256	151.1	70.8	0.73	152.069	[M-H]-	C01904	D-Arabitol	Carbohydrates and their derivatives	488000	565000	574000	739000	466000	599000	643000	624000	481000
pme2529	163.2	162.9	0.83	164.069	[M-H]-	C07326	1,5-Anhydro-D-glucitol	Carbohydrates and their derivatives	1930000	1900000	2170000	1610000	1540000	1680000	2280000	2710000	2310000
pma0461	277.2	157.4	8.47	276.2	[M+H]+	-	14,15-Dehydrocrepenynic acid	Fatty acids	1000000	893000	843000	500000	556000	475000	1240000	1090000	1450000
pma3606	295.2	179.5	9.18	294.2	[M+H]+	-	9-Hydroxy-(10E,12Z,15Z)-octadecatrienoic acid	Fatty acids	260000	220000	222000	149000	158000	163000	321000	277000	333000
pmb0885	291	273.9	6.65	290	[M+H]+	-	4-oxo-9Z,11Z,13E,15E-octadecatetraenoic acid	Fatty acids	494000	545000	515000	645000	702000	583000	247000	201000	393000
pmb0889	279.3	201.5	8.91	278.3	[M+H]+	C08364	Punicic acid	Fatty acids	568000	592000	502000	334000	387000	382000	768000	699000	867000
pmb2221	318.3	300.9	6.82	317.3	[M+H]+	C12144	4-Hydroxysphinganine	Fatty acids	26900	29500	19600	18000	11900	9	40100	38700	39100
pmb2636	335.1	253.3	6.89	336.1	[M-H]-	-	8,15-DiHETE	Fatty acids	59200	73700	71800	83200	89000	72800	61000	54600	53700
pmb2640	199	181.3	9.62	200	[M-H]-	C02679	Lauric acid (C12:0)	Fatty acids	40000	37000	36000	48400	47000	35800	33700	30300	34800
pmb2643	225	207.2	10	226	[M-H]-	C08322	Myristoleic acid (C14:1)	Fatty acids	20500	19000	18700	32600	25500	13400	16200	16300	14200
pmb2778	295	183.3	8.92	296	[M-H]-	-	9,10-EODE	Fatty acids	498000	440000	455000	295000	297000	296000	590000	513000	724000
pmb2784	293.2	275.6	10.15	294.2	[M-H]-	-	13-HOTrE	Fatty acids	4360	3840	3660	7320	3140	4670	2410	3860	2820
pmb2786	293	275.4	8.37	294	[M-H]-	-	9-HOTrE	Fatty acids	65600	63600	67300	46700	40200	38200	73500	73600	102000
pmb2787	293.2	249.9	9.12	294.2	[M-H]-	-	9-KODE	Fatty acids	5630	4090	4890	2800	2410	2550	8690	7250	8240
pmb2791	309.1	291.4	7.5	310.1	[M-H]-	-	9-HpOTrE	Fatty acids	69700	75000	76800	42700	59500	57700	79900	71700	87500
pmb2792	293	193.2	7.77	294	[M-H]-	-	13-HOTrE(r)	Fatty acids	96900	95200	103000	104000	126000	130000	90100	148000	115000
pmb2799	295	277.5	9.7	296	[M-H]-	-	12,13-EODE	Fatty acids	10100	7700	7690	6080	4250	4160	14600	14300	10800
pmb2804	311.1	293.4	7.82	312.1	[M-H]-	C04717	13-HPODE	Fatty acids	61600	61900	60600	44700	46500	50200	87900	59300	166000
pmb5304	277.1	233.7	10.56	278.1	[M-H]-	C06427	α-Linolenic acid	Fatty acids	38600	35100	35200	26100	24800	21400	54500	48000	40500
pme2827	239	223	6.74	240.245	[M-H]-	C00517	Palmitaldehyde	Fatty acids	77400000	114000000	128000000	21300000	15400000	18900000	10000000	25300000	22300000
pmb0149	351	259.8	6.62	350	[M+H]+	-	MAG (18:4) isomer1	Lipids-simple glycerolipids	251000	262000	225000	132000	174000	258000	266000	301000	543000
pmb0160	353.3	261.8	7.53	352.3	[M+H]+	-	MAG (18:3) isomer5	Lipids-simple glycerolipids	12600000	13100000	12500000	6440000	8300000	7390000	18600000	13800000	25200000
pmb0164	355.1	263.8	8.38	354.1	[M+H]+	-	MAG (18:2) isomer1	Lipids-simple glycerolipids	113000	118000	124000	81600	90800	119000	162000	124000	209000
pmb0296	357.2	339.9	8.8	356.2	[M+H]+	-	MAG (18:1) isomer2	Lipids-simple glycerolipids	187000	158000	131000	101000	113000	246000	192000	178000	215000
pmb0890	355.1	337.9	10.45	354.1	[M+H]+	-	MAG (18:2)	Lipids-simple glycerolipids	1450000	1270000	1160000	844000	762000	839000	2030000	1670000	1640000
pmb1562	351	259.9	7.75	350	[M+H]+	-	MAG (18:4) isomer3	Lipids-simple glycerolipids	32600	31000	21800	62000	32700	29300	21700	9	19300
pmb1605	353.3	335.8	8.55	352.3	[M+H]+	-	MAG (18:3) isomer3	Lipids-simple glycerolipids	4120000	3790000	4090000	3390000	4210000	3030000	3280000	18000	7800000
pmb1656	353.1	173.7	9.85	352.1	[M+H]+	-	MAG (18:3) isomer4	Lipids-simple glycerolipids	386000	322000	297000	314000	249000	186000	543000	396000	412000
pmb2325	353.1	261.8	8.33	352.1	[M+H]+	-	MAG (18:3) isomer2	Lipids-simple glycerolipids	4070000	3730000	3420000	2240000	2390000	2580000	4720000	4090000	6260000
pmb2363	357.2	339.9	8.69	356.2	[M+H]+	-	MAG (18:1) isomer1	Lipids-simple glycerolipids	27800	27400	30800	12400	26100	9	73000	46400	33700
pmb2444	353.2	261.8	10	352.2	[M+H]+	-	MAG (18:3) isomer1	Lipids-simple glycerolipids	30300000	23100000	21100000	20900000	18300000	12900000	40600000	28300000	30400000
pmb0159	696.4	696.2	7.53	695.4	[M+H]+	-	DGMG (18:2) isomer2	Lipids-glyceroglycolipids	971000	985000	987000	577000	642000	534000	1200000	1110000	1910000
pmb0161	696.4	337.8	8.05	695.4	[M+H]+	-	DGMG (18:2) isomer1	Lipids-glyceroglycolipids	753000	809000	791000	367000	372000	528000	1410000	1040000	1240000
pmb0163	696.4	696.3	8.24	695.4	[M+H]+	-	DGMG (18:2) isomer3	Lipids-glyceroglycolipids	788000	807000	775000	363000	407000	499000	1460000	1060000	1220000
pmb1626	534.4	262.9	9.15	533.4	[M+H]+	-	MGMG (18:2) isomer1	Lipids-glyceroglycolipids	489000	393000	321000	317000	317000	323000	364000	312000	482000
pmb2251	694.1	335.8	7.53	693.1	[M+H]+	-	DGMG (18:1)	Lipids-glyceroglycolipids	4210000	4810000	4510000	2720000	3070000	2680000	6340000	5370000	9530000
pmb2383	534.1	338	8.99	533.1	[M+H]+	-	MGMG (18:2) isomer2	Lipids-glyceroglycolipids	183000	145000	129000	78800	70800	89600	285000	181000	214000
pmb0165	494.3	476.6	8.48	493.3	[M+H]+	-	LysoPC 16:1	Lipids-glycerophospholipids	183000	161000	156000	81200	141000	81300	135000	163000	145000
pmb0168	700.1	184.4	9.28	699.1	[M+H]+	-	PC 16:1/14:1	Lipids-glycerophospholipids	43800	35900	33500	36100	44000	28600	41600	59800	22200
pmb0848	494.3	184.6	7.82	493.3	[M+H]+	-	LysoPC 16:1 (2n isomer)	Lipids-glycerophospholipids	1220000	1030000	998000	636000	619000	621000	1390000	1740000	1680000
pmb0852	520.3	502.3	8.36	519.3	[M+H]+	-	LysoPC 18:2	Lipids-glycerophospholipids	8040000	6890000	6760000	5460000	6710000	6410000	6360000	7420000	9010000
pmb0854	518.3	459.6	8.74	517.3	[M+H]+	-	LysoPC 18:3	Lipids-glycerophospholipids	3900000	3070000	3040000	3600000	3580000	2860000	2900000	3370000	3960000
pmb0855	496.3	478.3	8.74	495.3	[M+H]+	-	LysoPC 16:0	Lipids-glycerophospholipids	43900000	38400000	36400000	40100000	44100000	42600000	36600000	42700000	48000000
pmb0856	480.5	339.9	8.8	479.5	[M+H]+	-	LysoPE 18:1 (2n isomer)	Lipids-glycerophospholipids	1600000	1620000	1610000	1320000	1490000	1100000	2400000	2610000	2190000
pmb0859	522.4	184.5	8.86	521.4	[M+H]+	-	LysoPC 18:1 (2n isomer)	Lipids-glycerophospholipids	17800000	15100000	14600000	12200000	13200000	11500000	18400000	21200000	20000000
pmb0862	440.1	422.7	6.71	439.1	[M+H]+	-	LysoPC 12:1	Lipids-glycerophospholipids	3930	4430	4090	2140	2810	3160	4940	3060	2710
pmb0863	492.3	184.5	7.29	491.3	[M+H]+	-	LysoPC 16:2 (2n isomer)	Lipids-glycerophospholipids	222000	198000	173000	90100	94000	135000	194000	249000	308000
pmb0864	426.3	285.8	7.63	425.3	[M+H]+	-	LysoPE 14:0	Lipids-glycerophospholipids	73600	51500	53600	45100	47400	37900	72200	81100	84800
pmb0865	518.2	500.3	7.67	517.2	[M+H]+	-	LysoPC 18:3 (2n isomer)	Lipids-glycerophospholipids	30400000	24700000	25000000	15800000	18100000	15200000	34100000	38200000	31600000
pmb0866	468.1	450.5	7.68	467.1	[M+H]+	-	LysoPC 14:0	Lipids-glycerophospholipids	186000	185000	195000	185000	175000	163000	191000	210000	202000
pmb0873	520	125	8.19	519	[M+H]+	-	LysoPC 18:2 (2n isomer)	Lipids-glycerophospholipids	1960000	1490000	1420000	779000	909000	881000	2100000	2510000	2370000
pmb0874	478.6	337.9	8.32	477.6	[M+H]+	-	LysoPE 18:2 (2n isomer)	Lipids-glycerophospholipids	2430000	2570000	2510000	1900000	2500000	1940000	2060000	3250000	3990000
pmb0877	480.1	339.9	8.8	479.1	[M+H]+	-	LysoPE 18:1	Lipids-glycerophospholipids	46000	44200	47800	38900	50200	31000	69900	84300	64800
pmb0880	482.1	314	8.92	481.1	[M+H]+	-	LysoPE 18:0 (2n isomer)	Lipids-glycerophospholipids	457	1070	779	917	858	571	758	1130	1510
pmb0882	522.1	125.5	9.04	521.1	[M+H]+	-	LysoPC 18:1	Lipids-glycerophospholipids	1660000	1440000	1280000	1560000	1690000	1450000	1250000	1390000	1580000
pmb2228	538.1	184.5	6.87	537.1	[M+H]+	-	LysoPC 19:0	Lipids-glycerophospholipids	22900	23900	24000	19200	19800	19200	28400	22200	24200
pmb2260	480.1	184.5	7.66	479.1	[M+H]+	-	LysoPC 15:1	Lipids-glycerophospholipids	32000	32400	33200	24600	27600	28300	27900	36800	34900
pmb2319	482.3	184.5	8.2	481.3	[M+H]+	-	LysoPC 15:0	Lipids-glycerophospholipids	1040000	827000	813000	662000	690000	816000	953000	1200000	1050000
pmb2388	524.1	507.4	8.84	523.1	[M+H]+	-	LysoPC 18:0 (2n isomer)	Lipids-glycerophospholipids	201000	180000	153000	137000	143000	126000	192000	225000	210000
pmb2406	510.1	510.4	9.29	509.1	[M+H]+	-	LysoPC 17:0	Lipids-glycerophospholipids	683000	456000	423000	533000	584000	536000	826000	734000	537000
pmb3117	452	255.3	8.69	453	[M-H]-	-	LysoPE 16:0	Lipids-glycerophospholipids	1730000	1720000	1660000	1910000	1990000	1320000	1980000	2840000	3000000
pmc0960	544.4	544.4	8.89	543.4	[M+H]+	-	LysoPC 20:4	Lipids-glycerophospholipids	501000	376000	393000	373000	409000	280000	490000	484000	494000
pmd0130	468.3	450.5	7.5	467.3	[M+H]+	-	LysoPC 14:0 (2n isomer)	Lipids-glycerophospholipids	51300	49500	45700	36300	38700	40100	58800	68700	63100
pmd0132	496.3	478.3	8.57	495.3	[M+H]+	-	LysoPC 16:0 (2n isomer)	Lipids-glycerophospholipids	2340000	2000000	1960000	1830000	2220000	1550000	2150000	2570000	3020000
pmd0136	524.4	507.4	9.69	523.4	[M+H]+	-	LysoPC 18:0	Lipids-glycerophospholipids	624000	498000	496000	503000	765000	575000	661000	796000	783000
pmd0144	550.4	245.1	9.81	549.4	[M+H]+	-	LysoPC 20:1 (2n isomer)	Lipids-glycerophospholipids	23400	12700	14200	22300	23100	20500	25000	24700	30300
pmd0145	550.4	245.1	9.9	549.4	[M+H]+	-	LysoPC 20:1	Lipids-glycerophospholipids	21700	22000	22900	20800	34400	18600	45100	42100	29200
pmd0158	424.2	285.8	7.37	425.2	[M-H]-	-	LysoPE 14:0 (2n isomer)	Lipids-glycerophospholipids	4740	5100	2980	3660	3840	3510	2960	3770	4140
pmd0160	452.3	255.3	8.55	453.3	[M-H]-	-	LysoPE 16:0 (2n isomer)	Lipids-glycerophospholipids	127000	125000	120000	159000	211000	118000	92400	112000	152000
pme0009	104	73.9	0.72	105.043	[M-H]-	C00065	L-Serine	Proteinogenic amino acids	1140000	1160000	1270000	1530000	1230000	1170000	1030000	1170000	1670000
pme0011	132	99.9	0.71	133.037	[M-H]-	C00049	L-Aspartic acid	Proteinogenic amino acids	4400000	4930000	4600000	5870000	5480000	6750000	2940000	3050000	4360000
pme0014	148.1	83.9	0.83	147.053	[M+H]+	C00025	L-Glutamic acid	Proteinogenic amino acids	6610000	6460000	6450000	7050000	7030000	7050000	7430000	5860000	5020000
pme0018	130.1	130.1	1.24	131.095	[M-H]-	C00123	L-Leucine	Proteinogenic amino acids	165000	173000	160000	180000	113000	127000	179000	165000	303000
pme0021	166	120.1	1.99	165.079	[M+H]+	C00079	L-Phenylalanine	Proteinogenic amino acids	703000	797000	786000	457000	367000	396000	1440000	1010000	920000
pme0022	118	100.9	0.74	119.058	[M-H]-	C00188	L-Threonine	Proteinogenic amino acids	2240000	2190000	2450000	2450000	1610000	2810000	2000000	2170000	3670000
pme0037	156.1	110	0.68	155.07	[M+H]+	C00135	L-Histidine	Proteinogenic amino acids	1350000	1670000	1670000	3810000	1850000	1620000	1210000	765000	2020000
pme0042	173.1	131.1	0.71	174.112	[M-H]-	C00062	L-(+)-Arginine	Proteinogenic amino acids	6460000	6980000	6490000	18900000	11600000	5110000	649000	656000	2540000
pme0050	203	116.1	2.47	204.09	[M-H]-	C00078	L-Tryptophan	Proteinogenic amino acids	6130000	6770000	6480000	3000000	1960000	2060000	16400000	8800000	8930000
pme0226	131.1	71.8	0.73	132.054	[M-H]-	C00152	L-Asparagine	Proteinogenic amino acids	3180000	3280000	3230000	3930000	2240000	2430000	4470000	3220000	6600000
pme1070	180.1	163	1.14	181.074	[M-H]-	C00082	L-(-)-Tyrosine	Proteinogenic amino acids	1610000	1630000	1830000	853000	589000	884000	3040000	2710000	2850000
pme1094	116	58.9	0.93	117.079	[M-H]-	C00183	L-Valine	Proteinogenic amino acids	26900	33900	30300	29200	33700	21600	9	22900	28800
pme1104	130.1	130.1	1.23	131.095	[M-H]-	C00407	L-Isoleucine	Proteinogenic amino acids	122000	131000	119000	126000	83600	113000	140000	124000	210000
pme1210	150	72.8	1.18	149.051	[M+H]+	C00073	L-Methionine	Proteinogenic amino acids	410000	431000	380000	580000	633000	558000	323000	334000	712000
pme1408	145.1	127.1	0.74	146.069	[M-H]-	C00064	L-Glutamine	Proteinogenic amino acids	3770000	3450000	3910000	5270000	3340000	3180000	2040000	2470000	6850000
pme1872	114.1	85.9	0.79	115.063	[M-H]-	C00148	L-Proline	Proteinogenic amino acids	375000	328000	365000	498000	393000	276000	294000	338000	413000
pme1987	88	88.2	0.75	89.048	[M-H]-	C00041	L-Alanine	Proteinogenic amino acids	4900	3820	5080	7040	4620	3530	9	4000	5040
pme2527	133	70	0.65	132.16	[M+H]+	C00077	L(+)-Ornithine	Proteinogenic amino acids	90000	84100	75400	103000	57500	71900	86200	72800	142000
pme2634	118	88	0.84	117.079	[M+H]+	C01826	Dl-Norvaline	Proteinogenic amino acids	2850000	3360000	3430000	4040000	2100000	3260000	2650000	2220000	4200000
pmb0449	162.1	98.3	0.8	161.1	[M+H]+	C00956	2-Aminoadipic acid (L-Homoglutamic acid)	Non-proteinogenic amino acids	253000	483000	526000	607000	534000	579000	349000	290000	277000
pme0004	190.1	84	0.83	189.111	[M+H]+	C02427	L-Homocitrulline	Non-proteinogenic amino acids	260000	298000	265000	335000	281000	283000	339000	248000	248000
pme0007	174.1	131.1	0.72	175.096	[M-H]-	C00327	L-Citrulline	Non-proteinogenic amino acids	192000	240000	209000	430000	333000	204000	40200	55600	178000
pme0016	241	119.9	0.77	240.024	[M+H]+	C00491	L-(-)-Cystine	Non-proteinogenic amino acids	154000	109000	139000	223000	191000	166000	85100	94800	55700
pme0057	136	89.9	0.81	135.035	[M+H]+	C00155	DL-homocysteine	Non-proteinogenic amino acids	84500	91300	118000	35100	51800	40600	247000	152000	123000
pme0161	118.1	101	0.74	119.058	[M-H]-	C00263	L-Homoserine	Non-proteinogenic amino acids	23300	39000	39800	35900	22200	37700	30500	29200	65300
pme0463	175	158.1	1.13	174.1	[M+H]+	C01047	L-Theanine	Non-proteinogenic amino acids	59000	87000	73800	9	69900	73300	36900	47600	57300
pme1002	138.1	103	1.2	137.084	[M+H]+	C00483	L-Tyramine	Non-proteinogenic amino acids	14000	17000	30400	25000	18300	9	18700	40100	21200
pme2890	269	134	0.81	268.055	[M+H]+	C01817	L-Homocystine	Non-proteinogenic amino acids	25800	28600	23100	33500	33400	21400	45500	37100	9
pmb0034	277.1	259.7	1.29	276.1	[M+H]+	C01425	Glu-Glu	Amino acid derivatives	119000	126000	105000	132000	140000	259000	116000	125000	85500
pmb0115	225.1	151.4	3.6	224.1	[M+H]+	C02794	3-Hydroxykynurenine	Amino acid derivatives	339000	443000	409000	641000	640000	624000	478000	514000	281000
pmb0464	458.1	116.4	0.79	457.1	[M+H]+	-	Aspartic acid di-O-glucoside	Amino acid derivatives	3640000	2530000	2900000	1550000	1480000	2150000	3390000	2310000	3590000
pmb0468	178	161.5	1.55	177	[M+H]+	C03145	N-formylmethionine	Amino acid derivatives	2890000	3590000	3140000	2570000	2170000	3850000	3080000	3210000	4590000
pmb0962	235.1	118.4	0.77	234.1	[M+H]+	-	Lysine butyrate	Amino acid derivatives	61500	66600	64800	77500	38900	60200	72900	63200	81100
pmb2591	245	203.2	3.83	246	[M-H]-	C03137	Acetyl tryptophan	Amino acid derivatives	3430000	3980000	3940000	2760000	1720000	3080000	8840000	3220000	4590000
pmb2855	307	145.2	0.73	308	[M-H]-	-	L-Glutamine O-hexside	Amino acid derivatives	19100	14900	22700	23400	31700	23100	9710	7820	9510
pmb2857	308.1	128.2	0.72	309.1	[M-H]-	-	L-Glutamic acid O-glucoside	Amino acid derivatives	6880	13500	13500	15000	15500	12900	14200	19500	20100
pmb2873	214.1	134.2	3.69	215.1	[M-H]-	-	3-(2-Naphthyl)-D-alanine	Amino acid derivatives	250000	252000	218000	187000	245000	185000	306000	306000	285000
pmb3264	611.1	306.2	1.14	612.1	[M-H]-	C00127	Glutathione oxidized	Amino acid derivatives	136000	119000	123000	222000	146000	160000	47100	54600	87100
pme0025	209.1	146.1	1.98	208.085	[M+H]+	C00328	L-Kynurenine	Amino acid derivatives	916000	1100000	1100000	2180000	712000	659000	809000	848000	1690000
pme0056	145.1	101	2.63	146.058	[M-H]-	-	2,3-dimethylsuccinic acid	Amino acid derivatives	261000	294000	274000	237000	307000	241000	175000	215000	459000
pme0066	116.1	73.9	0.69	117.054	[M-H]-	C00581	Guanidineacetic acid	Amino acid derivatives	4070	6400	4480	2760	5620	5290	7340	5140	7790
pme0075	188.1	102	1.16	189.064	[M-H]-	C00624	N-Acetyl-L-glutamic acid	Amino acid derivatives	349000	346000	358000	396000	396000	541000	232000	222000	340000
pme0116	227.2	110	0.68	226.107	[M+H]+	C00386	L-Carnosine	Amino acid derivatives	9910	22600	26200	25400	32100	18600	22200	18600	9
pme0120	118.2	101	0.8	117.079	[M+H]+	C00431	5-Aminovaleric acid	Amino acid derivatives	121000	134000	167000	170000	131000	171000	137000	91800	136000
pme0122	189.2	84	1.02	188.116	[M+H]+	C02727	N6-Acetyl-L-lysine	Amino acid derivatives	542000	550000	365000	266000	330000	327000	739000	597000	483000
pme0123	171.2	114	0.79	172.085	[M-H]-	-	Glycyl-L-proline	Amino acid derivatives	7890	8460	9580	7340	4540	6190	17100	44800	23200
pme0128	159.2	88	0.75	160.085	[M-H]-	C00993	D-Alanyl-D-Alanine	Amino acid derivatives	3400	5140	4220	4420	3730	3150	3830	3540	7080
pme0132	279.3	147.1	2.44	280.106	[M-H]-	-	Asp-phe	Amino acid derivatives	48000	57100	64400	56000	52500	47400	77900	50200	61600
pme0137	187.2	127.1	1.17	188.08	[M-H]-	-	Nα-Acetyl-L-glutamine	Amino acid derivatives	623000	641000	665000	553000	403000	607000	1190000	960000	731000
pme0164	263.1	189	3.78	264.111	[M-H]-	C05642	N-γ-Acetyl-N-2-Formyl-5-methoxykynurenamine	Amino acid derivatives	35500	46300	41400	32400	41300	43600	29100	30500	34100
pme0170	217.1	158.1	1.12	216.122	[M+H]+	-	Nα-Acetyl-L-arginine	Amino acid derivatives	978000	1080000	1150000	1050000	1340000	1440000	658000	566000	755000
pme0174	132.1	72.8	1.29	131.058	[M+H]+	-	N-Propionylglycine	Amino acid derivatives	1440000	1560000	1590000	1220000	1110000	1080000	1550000	1410000	2090000
pme0180	168.1	151.1	0.68	169.085	[M-H]-	C01152	1-Methylhistidine	Amino acid derivatives	5920	9380	8570	5000	4210	6680	6940	7130	20000
pme0190	187.1	130.1	1.93	188.116	[M-H]-	C02155	N-Glycyl-L-leucine	Amino acid derivatives	23800	22300	22700	31300	21600	22000	17200	17500	25100
pme0231	247.1	130.1	4.03	246.1	[M+H]+	-	N-(3-Indolylacetyl)-L-alanine	Amino acid derivatives	85000	62600	62700	55300	53700	54900	76400	76600	84000
pme0252	172.1	130	3.41	173.105	[M-H]-	C02710	N-Acetyl-l-leucine	Amino acid derivatives	1810000	1830000	1830000	1050000	1620000	2590000	2310000	1480000	1920000
pme0279	189.1	128.1	0.77	190.095	[M-H]-	C00666	2,6-Diaminooimelic acid	Amino acid derivatives	105000	144000	135000	110000	82900	111000	158000	241000	175000
pme1086	306	143	1.14	307.084	[M-H]-	C00051	Glutathione reduced form	Amino acid derivatives	22700	16100	13400	31700	21800	30900	14900	14400	16000
pme1228	221.1	114.8	1.58	220.085	[M+H]+	C00643	5-Hydroxy-L-tryptophan	Amino acid derivatives	862000	1060000	994000	1230000	930000	913000	1160000	868000	898000
pme1242	322.4	176.1	1.23	321.1	[M+H]+	C11347	S-(methyl)glutathione	Amino acid derivatives	118000	129000	127000	170000	138000	164000	94600	85000	116000
pme1283	383	134	1.29	384.122	[M-H]-	C00021	S-(5'-Adenosy)-L-homocysteine	Amino acid derivatives	151000	166000	166000	257000	248000	198000	82000	120000	218000
pme1310	235.1	130.1	2.05	236.08	[M-H]-	C02700	N'-Formylkynurenine	Amino acid derivatives	13200	12300	10400	8810	9320	10300	8160	9120	21900
pme1368	128	126	1.15	129.079	[M-H]-	C00408	L-Pipecolic acid	Amino acid derivatives	62800	66200	71600	44300	40400	53000	67900	87800	140000
pme1715	277	84	0.77	276.132	[M+H]+	C00449	L-Saccharopine	Amino acid derivatives	937000	841000	712000	781000	666000	781000	463000	491000	801000
pme2046	170	96	0.67	169.181	[M+H]+	-	3-N-Methyl-L-histidine	Amino acid derivatives	36000	30000	20400	31200	24200	28700	38500	27500	59700
pme2427	222.1	163	2.61	223.085	[M-H]-	-	N-Acetyl-L-tyrosine	Amino acid derivatives	136000	161000	150000	267000	213000	220000	56000	63500	86800
pme2560	176	88	1.24	175.048	[M+H]+	C01042	N-Acetylaspartate	Amino acid derivatives	195000	203000	215000	248000	226000	254000	169000	183000	187000
pme2563	249.3	128	1.21	250.062	[M-H]-	C00669	γ-Glu-Cys	Amino acid derivatives	9300	7870	11300	6940	10900	11900	5570	8230	5510
pme2569	219	156.1	1.13	218.09	[M+H]+	C03740	(5-L-Glutamyl)-L-amino acid	Amino acid derivatives	425000	467000	472000	698000	523000	580000	257000	257000	433000
pme2614	164	62.8	0.79	165.046	[M-H]-	-	Methionine sulfoxide	Amino acid derivatives	7770	9020	10000	6900	5360	5580	11800	12600	13500
pme2743	194.1	135.1	3.38	193.074	[M+H]+	C05598	N-Phenylacetylglycine	Amino acid derivatives	197000	197000	188000	125000	302000	527000	9	9	9
pme2758	162	144.1	0.78	163.129	[M-H]-	C03079	4-Hydroxy-L-glutamic acid	Amino acid derivatives	18400	22900	15900	31000	17200	23100	8460	17000	25900
pme2915	163	145.1	1.4	162.053	[M+H]+	C03761	3-Hydroxy-3-methylpentane-1,5-dioic acid	Amino acid derivatives	4650000	3430000	3770000	4850000	5780000	2920000	4460000	4230000	4880000
pme3017	104	85.9	0.74	103.063	[M+H]+	C03665	2-Aminoisobutyric acid	Amino acid derivatives	4590000	5890000	6030000	5510000	4900000	5510000	5700000	5140000	6170000
pme3033	104	58	0.75	103.063	[M+H]+	C01026	N,N-Dimethylglycine	Amino acid derivatives	2900000	3530000	3340000	3340000	2880000	3370000	3610000	3500000	4140000
pme3038	130	83.9	1.04	129.043	[M+H]+	C01879	5-oxoproline	Amino acid derivatives	12600000	23900000	22600000	24000000	17400000	20800000	19700000	17300000	31900000
pme3179	179	75.9	0.78	178.041	[M+H]+	C01419	CYS-GLY	Amino acid derivatives	14200	12000	21900	16800	13800	13900	23100	9	11000
pme3194	118	76	1.2	117.043	[M+H]+	-	N-acetylglycine	Amino acid derivatives	737000	1110000	849000	820000	1090000	1020000	1430000	1810000	1100000
pme3351	144.1	126.1	0.82	145.074	[M-H]-	C04076	Allysine(6-Oxo DL-Norleucine)	Amino acid derivatives	68500	65800	55800	128000	86300	62400	29800	39300	79400
pme3384	162	74	1.21	161.069	[M+H]+	-	N-Acetylthreonine	Amino acid derivatives	593000	613000	713000	651000	453000	781000	637000	646000	545000
pme3388	189	144.2	0.68	188.127	[M+H]+	C01924	H-HomoArg-OH	Amino acid derivatives	5780000	6630000	7330000	12300000	12000000	7380000	1690000	1730000	3940000
pme3827	198.2	114.9	1.15	197.069	[M+H]+	C00355	3,4-Dihydroxy-DL-phenylalanine	Amino acid derivatives	1930000	2210000	2050000	826000	9	1190000	3340000	2960000	2900000
pme0031	127	110	1.56	126.043	[M+H]+	C00178	Thymine	Nucleotides and their derivatives	17200	27900	25900	26400	29200	9	29300	9	19300
pme0038	112	95	0.75	111.043	[M+H]+	C00380	Cytosine	Nucleotides and their derivatives	969000	1020000	1110000	1220000	1330000	1280000	978000	912000	737000
pme0258	113	95.9	1.19	112.027	[M+H]+	C00106	Uracil	Nucleotides and their derivatives	1310000	1290000	1370000	1310000	1340000	2340000	839000	849000	802000
pme0040	136.1	136.1	1.12	135.054	[M+H]+	C00147	Adenine	Nucleotides and their derivatives	1880000	2010000	1870000	1970000	2320000	2480000	2300000	1720000	1900000
pme1109	152	135.1	1.15	151.049	[M+H]+	C00242	Guanine	Nucleotides and their derivatives	1980000	2260000	2020000	1630000	1840000	1940000	2440000	2580000	2300000
pmd0023	266	134.2	1.88	267	[M-H]-	C00212	Adenosine	Nucleotides and their derivatives	676000	743000	777000	1140000	1240000	1210000	260000	372000	421000
pme0264	243.1	127.1	2.08	242.09	[M+H]+	C00214	Thymidine	Nucleotides and their derivatives	73800	76900	85600	103000	108000	77800	90800	126000	128000
pme1063	243.1	110	1.19	244.07	[M-H]-	C00299	Uridine	Nucleotides and their derivatives	1300000	1440000	1220000	1910000	1500000	2220000	790000	704000	998000
pme1175	282.1	150.1	1.47	283.092	[M-H]-	C00387	Guanosine	Nucleotides and their derivatives	4190000	4470000	4340000	5870000	5350000	5530000	2930000	3070000	3460000
pme3732	244.1	111.4	0.82	243.086	[M+H]+	C00475	Cytidine	Nucleotides and their derivatives	3320000	3650000	3670000	4890000	5620000	6390000	1720000	1520000	1790000
pme1184	268.1	151.7	1.68	267.097	[M+H]+	C00330	Deoxyguanosine	Nucleotides and their derivatives	147000	139000	125000	136000	152000	130000	150000	131000	170000
pme1194	228	112	1.13	227.091	[M+H]+	C00881	Deoxycytidine	Nucleotides and their derivatives	255000	292000	309000	232000	270000	273000	244000	377000	309000
pme3961	252	136.1	1.96	251.102	[M+H]+	C00559	Deoxyadenosine	Nucleotides and their derivatives	678000	885000	864000	487000	748000	685000	921000	1210000	911000
pmb0981	348.2	136.4	1.14	347.2	[M+H]+	C00020	Adenosine 5'-monophosphate	Nucleotides and their derivatives	2450000	2550000	2520000	1970000	1340000	2540000	2620000	4260000	2200000
pmb0998	364.1	152.5	1.15	363.1	[M+H]+	C00144	Guanosine 5'-monophosphate	Nucleotides and their derivatives	41700	38800	41700	37400	29000	27600	43300	51800	34400
pme3171	322	78.8	0.82	323.052	[M-H]-	C00055	Cytidine 5'-monophosphate (Cytidylic acid)	Nucleotides and their derivatives	41800	53200	54300	39500	35900	52700	70500	70700	86200
pme3188	323	78.8	1.23	324.036	[M-H]-	C00105	Uridine 5'-monophosphate	Nucleotides and their derivatives	45300	54400	41300	56100	37000	49300	74800	65700	60800
pme3184	332	136.1	1.14	331.068	[M+H]+	C00360	2'-Deoxyadenosine-5'-monophosphate	Nucleotides and their derivatives	570000	859000	894000	1140000	1120000	1030000	818000	773000	648000
pme1373	306	78.8	1.2	307.057	[M-H]-	C00239	2'-Deoxycytidine-5'-monophosphate	Nucleotides and their derivatives	20800	20000	30500	26700	23000	17400	9	9	20400
pmb0197	298.1	166.5	1.14	297.1	[M+H]+	-	N2-methylguanosine	Nucleotides and their derivatives	322000	282000	297000	369000	317000	350000	355000	333000	285000
pmb0532	349.1	137.4	1.13	348.1	[M+H]+	C00130	Inosine 5'-monophosphate	Nucleotides and their derivatives	204000	175000	177000	156000	103000	167000	193000	303000	149000
pmb0964	366.2	203.5	0.81	365.2	[M+H]+	-	iP7G	Nucleotides and their derivatives	834000	654000	677000	294000	299000	308000	558000	439000	599000
pmb2684	328.1	134.2	1.84	329.1	[M-H]-	C00575	Cyclic AMP	Nucleotides and their derivatives	61400	60400	70300	96100	100000	105000	25300	34000	36500
pmb2922	565.1	323.3	1.12	566.1	[M-H]-	C00029	Uridine 5'-diphospho-D-glucose	Nucleotides and their derivatives	1630000	1560000	1220000	1090000	1160000	1430000	1890000	2210000	2680000
pmb2948	346.1	211.1	0.83	347.1	[M-H]-	C01367	Adenosine 3'-monophosphate	Nucleotides and their derivatives	20600	24200	19600	19800	13300	47200	17000	25800	13800
pmc0066	333.1	137	0.67	332.1	[M+H]+	C06196	2'-Deoxyinosine-5'-monophosphate	Nucleotides and their derivatives	269000	196000	194000	147000	188000	284000	236000	258000	167000
pmc0274	167.1	121	1.96	166.1	[M+H]+	C16614	6-Methylmercaptopurine	Nucleotides and their derivatives	5310000	2820000	2920000	1580000	1350000	1420000	5280000	3210000	3150000
pmc0281	400.2	136.1	2.05	399.2	[M+H]+	-	Adenosine O-ribose	Nucleotides and their derivatives	4040000	3840000	3560000	5010000	5210000	4160000	1410000	1730000	2660000
pmc0304	384.1	252.2	2.19	383.1	[M+H]+	-	Succinyladenosine	Nucleotides and their derivatives	24600000	26300000	24900000	25500000	27700000	25600000	22900000	17900000	19000000
pme0033	137	110	1.13	136.038	[M+H]+	C00262	Hypoxanthine	Nucleotides and their derivatives	872000	702000	808000	1140000	999000	1150000	528000	444000	560000
pme0108	126.1	126.1	1.13	125.059	[M+H]+	C02376	5-Methylcytosine	Nucleotides and their derivatives	132000	136000	184000	122000	170000	233000	213000	143000	139000
pme0152	129.1	86	1.5	128.059	[M+H]+	C00906	5,6-Dihydro-5-methyluracil	Nucleotides and their derivatives	191000	233000	263000	222000	187000	206000	372000	274000	360000
pme0165	165.1	165.1	2.02	166.049	[M-H]-	C16358	1-Methylxanthine	Nucleotides and their derivatives	16800	20700	15200	18300	19000	11500	23100	14500	17900
pme0183	152.1	135.1	0.85	151.049	[M+H]+	-	2-Hydroxy-6-aminopurine	Nucleotides and their derivatives	162000	207000	211000	236000	260000	252000	261000	224000	183000
pme0256	151	108	1.17	152.033	[M-H]-	C00385	Xanthine	Nucleotides and their derivatives	212000	210000	226000	158000	133000	181000	397000	411000	320000
pme0263	259.1	126.7	1.78	258.085	[M+H]+	-	5-Methyluridine	Nucleotides and their derivatives	95100	120000	119000	98900	103000	73900	114000	149000	149000
pme1119	269.1	137	0.8	268.081	[M+H]+	C00294	Inosine	Nucleotides and their derivatives	404000	416000	399000	185000	333000	607000	374000	427000	585000
pme1266	167.1	124	1.86	166.049	[M+H]+	C16357	3-Methylxanthine	Nucleotides and their derivatives	573000	593000	524000	621000	727000	498000	720000	537000	317000
pme1296	285.1	153.1	1.53	284.076	[M+H]+	C01762	Xanthosine	Nucleotides and their derivatives	6520000	6790000	6640000	8320000	7190000	8830000	4610000	4030000	5070000
pme1346	300.1	168.1	1.48	299.087	[M+H]+	-	8-Hydroxyguanosine	Nucleotides and their derivatives	1210000	1250000	1210000	1440000	1100000	1170000	1540000	1390000	934000
pme1363	662.1	540.1	1.13	663.109	[M-H]-	C00003	Nicotinic acid adenine dinucleotide	Nucleotides and their derivatives	1630000	1670000	1710000	1510000	1610000	1240000	2190000	2120000	2150000
pme1378	282.1	150.1	2.31	281.112	[M+H]+	C02494	1-Methyladenosine	Nucleotides and their derivatives	85300	83300	84300	92200	83500	95200	68000	63300	54900
pme1473	296	134	2.85	297.09	[M-H]-	C00170	5'-Deoxy-5'-(methylthio)adenosine	Nucleotides and their derivatives	128000	134000	135000	114000	215000	213000	110000	95100	116000
pme2278	362	78.9	1.15	363.058	[M-H]-	-	Guanosine monophosphate	Nucleotides and their derivatives	7040	6620	6170	7520	2230	5230	7730	11500	5790
pme2746	784.2	437.2	2.78	785.157	[M-H]-	C00016	Flavin adenine dinucleotide (FAD)	Nucleotides and their derivatives	667000	758000	742000	871000	1230000	760000	504000	597000	836000
pme2801	167	124.1	1.74	166.049	[M+H]+	C16353	7-Methylxanthine	Nucleotides and their derivatives	124000	123000	141000	9	9	9	181000	117000	70200
pme3007	403	159	0.68	404.161	[M-H]-	C00015	Uridine 5’-diphosphate	Nucleotides and their derivatives	65500	61300	64200	68400	71000	77300	57200	65400	59600
pme3104	150	133.1	1.03	149.07	[M+H]+	C02216	1-Methyladenine	Nucleotides and their derivatives	274000	325000	300000	393000	235000	227000	261000	265000	276000
pme3151	213	78.9	1.23	214.016	[M-H]-	-	Deoxyribose 5-phosphate	Nucleotides and their derivatives	20800	34000	30700	14300	11600	25300	48900	33500	29000
pme3336	382	134.1	2.17	383.108	[M-H]-	-	N6-Succinyl Adenosine	Nucleotides and their derivatives	1380000	1420000	1440000	1690000	1790000	1580000	1370000	1170000	1130000
pme3835	344.2	344	1.37	345.047	[M-H]-	C00942	Guanosine 3',5'-cyclic monophosphate	Nucleotides and their derivatives	142000	141000	152000	71300	71000	89600	257000	220000	223000
pme3967	312	180.1	2.23	311.123	[M+H]+	-	2-(dimethylamino)guanosine	Nucleotides and their derivatives	6670000	6420000	6720000	5340000	4100000	4870000	8550000	9420000	8720000
pme3968	166	149.1	1.3	165.065	[M+H]+	C02242	7-methylguanine	Nucleotides and their derivatives	410000	408000	386000	627000	391000	474000	479000	327000	431000
pme3970	243	153.1	1.2	244.07	[M-H]-	C02067	β-Pseudouridine	Nucleotides and their derivatives	181000	170000	189000	202000	157000	222000	161000	189000	165000
pme3983	269.1	137.1	1.44	268.081	[M+H]+	-	Hypoxanthine-9-β-D-arabinofuranoside	Nucleotides and their derivatives	3760000	3660000	3620000	5130000	3160000	4670000	2410000	3070000	2970000
pma0110	399	207.5	3.04	398	[M+H]+	-	O-Sinapoyl quinic acid	Cinnamic acid and its derivatives	61400	67800	61900	76800	88800	95900	54900	9	43100
pma3724	369.1	207.5	3.43	368.1	[M+H]+	-	1-O-Feruloyl quinic acid	Cinnamic acid and its derivatives	8670000	8860000	8460000	5560000	4150000	5350000	11800000	18400000	11800000
pmb0749	369.1	177.5	2.25	368.1	[M+H]+	-	O-Feruloyl quinic acid	Cinnamic acid and its derivatives	1010000	962000	895000	1690000	1710000	1260000	364000	467000	697000
pmb0750	355.1	145.4	2.47	354.1	[M+H]+	C17147	Neochlorogenic acid (5-O-Caffeoylquinic acid)	Cinnamic acid and its derivatives	3660000	4240000	4030000	6400000	5990000	5590000	1770000	2320000	2820000
pmb0752	369.1	177.5	2.99	368.1	[M+H]+	C02572	3-O-Feruloyl quinic acid	Cinnamic acid and its derivatives	31400000	30900000	28800000	67700000	58300000	54500000	6790000	8900000	10800000
pmb2554	529.1	355.9	2.23	530.1	[M-H]-	-	5-O-Feruloyl quinic acid glucoside	Cinnamic acid and its derivatives	320000	327000	312000	385000	339000	357000	260000	262000	278000
pmb2833	529	329.3	2.23	530	[M-H]-	-	3-O-Feruloyl quinic acid glucoside	Cinnamic acid and its derivatives	257000	254000	233000	317000	289000	265000	193000	218000	221000
pmb2938	353.1	191.2	2.91	354.1	[M-H]-	-	4-O-Caffeoyl quinic acid (criptochlorogenic acid)	Cinnamic acid and its derivatives	668000	691000	655000	636000	500000	488000	712000	731000	539000
pme0399	355.1	355.1	2.8	354.095	[M+H]+	C00852	Chlorogenic acid (3-O-Caffeoylquinic acid)	Cinnamic acid and its derivatives	3900000	3980000	3820000	2950000	2560000	2890000	4330000	4930000	4490000
pme0401	369.1	163	3.65	368.111	[M+H]+	-	Chlorogenic acid methyl ester	Cinnamic acid and its derivatives	6010000	5950000	6210000	4050000	4130000	8760000	4290000	6550000	5080000
pme2901	353.1	191.1	2.38	354.095	[M-H]-	-	1-O-Caffeoyl quinic acid	Cinnamic acid and its derivatives	40300000	36500000	36500000	50800000	45200000	45700000	23100000	22900000	25500000
pma6561	341	179.2	3.01	342	[M-H]-	-	Caffeic acid O-glucoside	Cinnamic acid and its derivatives	4170000	4220000	4070000	3780000	4120000	4150000	4180000	3680000	3930000
pma6599	207.1	147.4	3.21	206.1	[M+H]+	-	6-Hydroxymethylherniarin	Cinnamic acid and its derivatives	7870000	9410000	8730000	13700000	14000000	9130000	9220000	6760000	6000000
pmb0108	375.2	137.6	3.43	374.2	[M+H]+	-	Feruloyl syringic acid	Cinnamic acid and its derivatives	406000	484000	471000	364000	317000	476000	380000	516000	482000
pmb0142	165.1	95.5	5.99	164.1	[M+H]+	C10945	Caffeic aldehyde	Cinnamic acid and its derivatives	760000	890000	803000	942000	894000	798000	842000	860000	781000
pmb0423	195.1	177.5	3.19	194.1	[M+H]+	-	Hydroxy-methoxycinnamate	Cinnamic acid and its derivatives	1110000	1290000	1270000	9	63300	9	2200000	3260000	1560000
pmb2620	207.1	192.1	5.49	208.1	[M-H]-	-	3,4-Dimethoxycinnamic acid	Cinnamic acid and its derivatives	132000	140000	142000	92300	90900	69800	169000	219000	136000
pmb2795	177	145.2	5.43	178	[M-H]-	-	4-Methoxycinnamic acid	Cinnamic acid and its derivatives	999000	1090000	1080000	918000	916000	1020000	665000	1100000	1230000
pmb2819	665.1	323.4	2.23	666.1	[M-H]-	-	O-Caffeoyl maltotriose	Cinnamic acid and its derivatives	6720	4990	6790	9	9	4360	18500	12100	9610
pmb2831	315.1	153.2	2.53	316.1	[M-H]-	-	Protocatechuic acid O-glucoside	Cinnamic acid and its derivatives	13000000	13400000	16400000	9300000	9480000	10000000	21600000	20300000	21300000
pmb2835	181.1	151.1	4.02	182.1	[M-H]-	-	Syringaldehyde	Cinnamic acid and its derivatives	25600	26900	27900	14600	15700	28300	39100	45000	9
pmb2933	311.1	149.2	2.19	312.1	[M-H]-	-	Caftaric acid	Cinnamic acid and its derivatives	136000	139000	158000	141000	119000	121000	149000	101000	112000
pmb2940	385.1	223.2	3.15	386.1	[M-H]-	-	1-O-beta-D-Glucopyranosyl sinapate	Cinnamic acid and its derivatives	957000	1040000	1010000	499000	662000	665000	1350000	1480000	692000
pme0300	149.1	103	5.22	148.052	[M+H]+	C00423	Cinnamic acid	Cinnamic acid and its derivatives	3220000	3140000	2930000	579000	488000	1130000	1750000	2400000	9740000
pme0303	179	135.1	3.16	180.042	[M-H]-	C01197	Caffeic acid	Cinnamic acid and its derivatives	3190000	3760000	3230000	3040000	3330000	3110000	2770000	2300000	3300000
pme0305	193.1	134.1	4.03	194.058	[M-H]-	C01494	Ferulic acid	Cinnamic acid and its derivatives	34700	33400	28200	31200	29500	18200	25300	41500	55700
pme0388	183.1	137.1	3.25	182.058	[M+H]+	C05582	Homovanillic acid	Cinnamic acid and its derivatives	378000	413000	471000	616000	471000	413000	494000	416000	401000
pme0394	151	136.1	4.09	152.047	[M-H]-	-	2-Methoxybenzoic acid	Cinnamic acid and its derivatives	52000	52300	50900	11000	18200	87700	66800	54500	59600
pme0409	199.1	140.1	3.35	198.053	[M+H]+	C10833	Syringic acid	Cinnamic acid and its derivatives	79500	87300	73700	112000	83100	60800	41400	47600	68200
pme0418	165.1	92.9	3.84	166.063	[M-H]-	C01744	3-(4-Hydroxyphenyl)propionic acid	Cinnamic acid and its derivatives	115000	138000	130000	188000	169000	159000	119000	86400	93800
pme0422	193.1	134.1	4.03	194.058	[M-H]-	-	3-Hydroxy-4-methoxycinnamic acid	Cinnamic acid and its derivatives	28100	30700	23700	17100	22800	25600	27300	31100	49600
pme0424	133.1	115	5.83	132.058	[M+H]+	C00903	trans-cinnamaldehyde	Cinnamic acid and its derivatives	116000	121000	147000	46800	31000	163000	159000	159000	283000
pme1424	177.1	177.1	4.59	178.063	[M-H]-	C02666	Coniferylaldehyde	Cinnamic acid and its derivatives	267000	293000	286000	175000	158000	222000	257000	337000	553000
pme1434	371.1	209.2	2.76	372.142	[M-H]-	C01533	Syringin	Cinnamic acid and its derivatives	3190000	3380000	3520000	2930000	1770000	2770000	3120000	5250000	5580000
pme1472	169	111	3.32	168.042	[M+H]+	C06672	Vanillic acid	Cinnamic acid and its derivatives	237000	209000	219000	147000	89100	108000	448000	336000	257000
pme1637	179.1	146.1	3.86	180.079	[M-H]-	C00590	Coniferyl alcohol	Cinnamic acid and its derivatives	68000	64800	73000	57000	28400	34500	82800	104000	108000
pme1646	357.1	136.1	5.36	358.142	[M-H]-	-	Pinoresinol	Cinnamic acid and its derivatives	517000	573000	540000	351000	245000	249000	581000	781000	1190000
pme1698	225.1	149.1	3.74	224.069	[M+H]+	C00482	Sinapic acid	Cinnamic acid and its derivatives	361000	374000	366000	448000	443000	267000	233000	228000	296000
pme3245	271	137.1	6.67	270.089	[M+H]+	C10503	Medicarpin	Cinnamic acid and its derivatives	42500	62800	67400	74000	69200	169000	9	9	33000
pme3246	341	179.1	2.72	342.132	[M-H]-	C00761	Coniferin	Cinnamic acid and its derivatives	6020000	6730000	6480000	2570000	2620000	2640000	10600000	12100000	12800000
pme3443	207.1	177.1	4.43	208	[M-H]-	-	Sinapinaldehyde	Cinnamic acid and its derivatives	108000	133000	140000	67800	64200	104000	159000	190000	152000
pme3456	149.1	131	4.12	148	[M+H]+	-	p-Coumaraldehyde	Cinnamic acid and its derivatives	344000	533000	497000	448000	253000	311000	506000	842000	718000
pmb0758	491.1	329.7	3.04	490.1	[M+H]+	-	Anisic acid O-feruloyl hexoside	Cinnamic acid and its derivatives	110000	92000	112000	134000	204000	114000	55600	9	9
pma0170	498.3	323	3.53	497.3	[M+H]+	-	N', N''-Diferuloylspermidine	Cinnamic acid and its derivatives	25500	24300	31100	34500	32500	31100	9	29800	30300
pma0584	308.2	220.5	1.28	307.2	[M+H]+	-	N-Caffeoylspermidine	Cinnamic acid and its derivatives	36900	38700	33900	37600	31300	34900	59600	63100	30500
pma0680	484.2	484.1	3.26	483.2	[M+H]+	-	N', N''-Feruloyl,caffeoylspermidine	Cinnamic acid and its derivatives	91700	73800	45300	103000	106000	70900	9	55900	66600
pma0702	558.3	264.8	3.59	557.3	[M+H]+	-	N', N''-disinapoylspermidine	Cinnamic acid and its derivatives	11600000	11100000	12700000	21000000	17200000	17100000	6590000	8650000	8050000
pma1839	309	147.5	2.83	308	[M+H]+	-	N-sinapoyl cadaverine	Cinnamic acid and its derivatives	235000	153000	165000	96200	115000	106000	244000	198000	219000
pmb0494	295	207.6	2.7	294	[M+H]+	-	N-Sinapoyl putrescine	Cinnamic acid and its derivatives	126000	145000	176000	185000	173000	225000	180000	185000	136000
pmb0382	339.1	177.5	3.84	338.1	[M+H]+	-	O-Feruloyl 4-hydroxylcoumarin	Coumarin and its derivatives	681000	576000	638000	445000	506000	420000	910000	799000	485000
pmb0808	353.1	272.8	2.81	352.1	[M+H]+	-	6,7-dihydroxycoumarin 6-O-quinic acid	Coumarin and its derivatives	781000	789000	937000	860000	822000	889000	852000	846000	902000
pmb1178	339.1	177.5	3.21	338.1	[M+H]+	-	O-Feruloyl 2-hydroxylcoumarin	Coumarin and its derivatives	629000	631000	681000	443000	461000	386000	992000	1040000	720000
pmb2601	307.1	161.2	4.33	308.1	[M-H]-	-	7-hydroxycoumarin-beta-rhamnoside	Coumarin and its derivatives	21400	22800	22400	19400	30400	18400	22400	34400	28000
pmb2723	485.1	323.3	3.33	486.1	[M-H]-	-	4-hydroxycoumarin di-glucoside	Coumarin and its derivatives	52900	52400	54700	26900	27500	30000	35100	76000	66900
pmb3093	351.1	132.6	2.44	352.1	[M-H]-	-	6,7-dihydroxycoumarin 7-O-quinic acid	Coumarin and its derivatives	6390000	8150000	9630000	11300000	10900000	11300000	4190000	4900000	5730000
pmb3094	703.4	351.3	2.48	704.4	[M-H]-	-	Esculetin O-quinacyl esculetin O-quinic acid	Coumarin and its derivatives	480000	903000	1060000	1280000	1300000	1320000	257000	360000	514000
pme2991	191	176.1	4.11	192.042	[M-H]-	C01752	Scopoletin (7-Hydroxy-5-methoxycoumarin)	Coumarin and its derivatives	22200	25000	19400	16900	8740	13500	30800	36600	16800
pme3140	175	131.1	4.16	176.047	[M-H]-	-	6-Hydroxy-4-methylcoumarin	Coumarin and its derivatives	157000	162000	199000	191000	161000	159000	161000	122000	187000
pme3367	161	105.1	6.02	160.052	[M+H]+	-	6-MethylCoumarin	Coumarin and its derivatives	287000	317000	325000	222000	364000	173000	251000	379000	845000
pme3413	147.1	91	5.1	146.037	[M+H]+	C05851	Coumarin	Coumarin and its derivatives	15000000	20000000	18600000	2850000	2420000	6240000	11900000	17800000	57500000
pme3419	179	122.9	3.12	178.027	[M+H]+	C09263	Esculetin (6,7-dihydroxycoumarin)	Coumarin and its derivatives	2200000	2280000	2120000	1620000	1630000	1380000	2830000	3190000	2690000
pme3422	207.1	192	3.45	208.037	[M-H]-	C09265	6-Methoxy-7,8-DihydroxyCoumarin	Coumarin and its derivatives	14200	13600	13800	16400	13400	16200	11300	11000	14100
pme3428	339.1	177.1	2.71	340.079	[M-H]-	C09264	Esculin (6,7-Dihydroxycoumarin-6-glucoside)	Coumarin and its derivatives	23100000	20400000	22000000	18900000	21000000	17100000	30100000	29100000	25300000
pme3564	179	179	3.31	178.027	[M+H]+	C03093	Daphnetin	Coumarin and its derivatives	4310000	3820000	3940000	3140000	2720000	2310000	5890000	4760000	4430000
pme3569	207.1	207.1	4.73	206.058	[M+H]+	C09311	Scoparone	Coumarin and its derivatives	89000	194000	160000	184000	242000	398000	180000	84600	165000
pma6262	349.2	147	2.46	348.2	[M+H]+	-	N'-p-coumaroylspermine	Coumarin and its derivatives	36200	40000	30600	33500	24500	25100	33800	9	23500
pmb0490	235.1	147.5	2.27	234.1	[M+H]+	C18326	N-p-Coumaroyl putrescine	Coumarin and its derivatives	249000	187000	168000	190000	156000	149000	341000	269000	174000
pmb0492	584.2	325.8	2.49	583.2	[M+H]+	-	N',N",N"'-p-coumaroyl-cinnamoyl-caffeoyl spermidine	Coumarin and its derivatives	89700	94300	85800	124000	97200	104000	40800	50600	79500
pmb0493	277.2	260.8	2.55	276.2	[M+H]+	-	N'-p-Coumaroyl agmatine	Coumarin and its derivatives	72000	60800	55900	9	9	9	74500	95200	9
pmb0503	439.1	147.4	2.19	438.1	[M+H]+	-	N-(4'-O-glycosyl)-p-coumaroyl agmatine	Coumarin and its derivatives	21100	29700	26700	9	18800	9	27700	26800	17500
pmb0505	235.1	147.4	2.27	234.1	[M+H]+	-	N'-p-Coumaroyl putrescine	Coumarin and its derivatives	412000	395000	415000	357000	289000	271000	598000	444000	255000
pmb2893	291.2	119.2	2.36	292.2	[M-H]-	-	N-p-Coumaroyl hydroxyagmatine	Coumarin and its derivatives	11900	13600	7660	11400	11800	7900	6340	9190	9
pma6460	337	275.8	3.24	338	[M-H]-	-	5-O-p-Coumaroylquinic acid	Coumarin and its derivatives	15400000	15900000	13800000	20800000	20400000	24400000	6720000	9710000	10400000
pmb0751	321.1	147.5	3.78	320.1	[M+H]+	-	5-O-p-Coumaroyl shikimic acid	Coumarin and its derivatives	400000	312000	421000	123000	69600	88000	741000	837000	744000
pmb3055	513.1	191.2	1.82	514.1	[M-H]-	-	p-Coumaroyl quinic acid O-glucuronic acid	Coumarin and its derivatives	76900	95600	77000	65300	38400	55100	148000	166000	187000
pmb3061	499.1	163.2	2.18	500.1	[M-H]-	-	5-O-p-coumaroyl quinic acid O-hexoside	Coumarin and its derivatives	20800000	21600000	21100000	32800000	23300000	47900000	5480000	8160000	9220000
pmb3064	499.2	173.2	2.45	500.2	[M-H]-	-	3-O-p-coumaroyl quinic acid O-hexoside	Coumarin and its derivatives	14200000	16500000	14400000	34300000	23800000	45600000	3630000	4850000	5550000
pmb3066	481.1	445.4	2.52	482.1	[M-H]-	-	5-O-p-coumaroyl shikimic acid O-hexoside	Coumarin and its derivatives	88800	95000	98500	100000	116000	100000	93500	91900	99600
pmb3068	337.1	155.8	2.84	338.1	[M-H]-	-	1-O-p-Coumaroyl quinic acid	Coumarin and its derivatives	21400000	22300000	21300000	36900000	33300000	56800000	3350000	5370000	6120000
pmb3072	481.1	319.3	3.13	482.1	[M-H]-	-	3-O-p-coumaroyl shikimic acid O-hexoside	Coumarin and its derivatives	76700	76800	84100	45000	42200	66900	78100	86000	84400
pmb3073	709.1	401.3	3.43	710.1	[M-H]-	-	O-p-Coumaroyl quinic acid O-rutinoside derivative	Coumarin and its derivatives	116000	127000	122000	107000	117000	129000	100000	75900	97800
pmb3074	337.1	190.9	3.46	338.1	[M-H]-	-	3-O-p-Coumaroyl quinic acid	Coumarin and its derivatives	18500000	17300000	17200000	11300000	8500000	10500000	18100000	24300000	28400000
pmb3075	319	145.3	3.97	320	[M-H]-	-	3-O-p-Coumaroyl shikimic acid	Coumarin and its derivatives	50800	54600	47900	83200	51100	119000	9	9	9
pmb0769	485.1	147.5	3.78	484.1	[M+H]+	-	N-hexosyl-p-coumaroyl serotonin	Coumarin and its derivatives	1050000	1170000	1060000	450000	367000	277000	1190000	1690000	2270000
pma0249	479.1	302.8	3.54	478.1	[M+H]+	-	Selgin 5-O-hexoside	Flavone	6430000	5140000	5920000	5190000	5870000	9200000	3930000	2780000	5080000
pma0253	477.1	315.5	5.27	476.1	[M+H]+	-	O-methylChrysoeriol 5-O-hexoside	Flavone	471000	350000	412000	305000	395000	483000	527000	369000	272000
pma0294	463.1	313.9	3.98	462.1	[M+H]+	-	Chrysoeriol 5-O-hexoside	Flavone	723000	722000	854000	434000	497000	750000	974000	861000	477000
pma0760	565	317.8	4.32	564	[M+H]+	-	Selgin O-malonylhexoside	Flavone	4780000	4610000	3930000	6950000	6510000	6110000	1370000	1090000	2390000
pma0825	503	255.6	5.23	502	[M+H]+	-	Chrysin O-malonylhexoside	Flavone	3520000	3370000	3120000	2700000	2550000	10900000	1100000	1270000	839000
pma6199	417.2	255.8	4.96	416.2	[M+H]+	-	Chrysin O-hexoside	Flavone	15600000	14000000	13400000	18300000	11800000	18500000	14300000	13800000	5890000
pma6499	509.3	347.9	3.46	508.3	[M+H]+	-	Limocitrin O-hexoside	Flavone	1370000	1050000	1230000	602000	666000	768000	2050000	1820000	1590000
pma6558	313.1	298.3	7.23	314.1	[M-H]-	-	Velutin	Flavone	71800	78700	76600	64200	84900	83200	77200	79800	47400
pma6586	567.3	406	3.99	566.3	[M+H]+	-	Tricin O-glycerylhexoside	Flavone	58100	43500	88200	75200	94700	97200	63000	40100	41600
pma6638	477.2	328	5.27	476.2	[M+H]+	-	O-methylChrysoeriol 7-O-hexoside	Flavone	430000	441000	439000	380000	418000	407000	550000	394000	273000
pmb0277	331.1	315.8	5.69	330.1	[M+H]+	-	Tricin	Flavone	40000	54000	42100	23300	50800	33400	58700	44400	48400
pmb0566	581.2	287.3	3.71	580.2	[M+H]+	-	Luteolin O-hexosyl-O-pentoside	Flavone	83400	50100	59000	63000	76900	71700	44000	47800	55600
pmb0569	509.2	347.6	4.01	508.2	[M+H]+	-	Syringetin 5-O-hexoside	Flavone	26200000	23700000	23300000	17500000	19900000	30900000	21300000	17100000	32900000
pmb0580	417.1	255.7	4.95	416.1	[M+H]+	-	Chrysin 5-O-glucoside (Toringin)	Flavone	14400000	12300000	12500000	17300000	10600000	16100000	10600000	11600000	5260000
pmb0588	611.1	449.4	3.38	610.1	[M+H]+	-	Luteolin 3',7-di-O-glucoside	Flavone	5370000	5310000	5400000	2980000	3190000	3440000	3930000	9980000	11500000
pmb0592	771.1	463.2	3.76	770.1	[M+H]+	-	Chrysoeriol O-hexosyl-O-rutinoside	Flavone	9080	11200	18500	14100	13800	12900	8640	16400	9500
pmb0600	609.4	301.7	4.03	608.4	[M+H]+	-	Chrysoeriol 7-O-rutinoside	Flavone	360000	353000	343000	203000	289000	743000	346000	257000	225000
pmb0602	509.3	283.6	4.1	508.3	[M+H]+	-	Syringetin 7-O-hexoside	Flavone	26300000	23400000	23200000	17900000	19500000	29400000	19400000	16800000	30500000
pmb0603	625.1	331.7	4.12	624.1	[M+H]+	-	Chrysoeriol O-hexosyl-O-hexoside	Flavone	178000	137000	155000	125000	143000	213000	147000	106000	115000
pmb0605	433.1	271.7	4.15	432.1	[M+H]+	C04608	Apigenin 7-O-glucoside (Cosmosiin)	Flavone	14200000	12200000	13800000	6360000	7060000	12000000	21900000	21500000	13400000
pmb0607	463.2	287.7	4.25	462.2	[M+H]+	-	Chrysoeriol 7-O-hexoside	Flavone	3320000	3090000	3360000	2150000	2060000	3490000	4000000	3690000	3000000
pmb0608	549.1	301.7	4.52	548.1	[M+H]+	-	Chrysoeriol O-malonylhexoside	Flavone	53900	29200	34200	37200	40800	49800	9	9	26500
pmb0713	655.2	331.7	3.45	654.2	[M+H]+	-	Tricin 7-O-hexosyl-O-hexoside	Flavone	1210000	1130000	1200000	686000	853000	1230000	1090000	958000	1930000
pmb0720	579.1	331.7	4.5	578.1	[M+H]+	-	Tricin O-malonylhexoside	Flavone	220000	174000	175000	118000	113000	228000	185000	133000	365000
pmb0724	477.1	331.8	4.94	476.1	[M+H]+	-	Tricin O-rhamnoside	Flavone	281000	239000	278000	187000	194000	362000	243000	197000	374000
pmb0727	405.1	331.7	5.18	404.1	[M+H]+	-	Tricin O-glycerol	Flavone	41200	27600	28000	24800	33500	27700	31500	23400	33700
pmb0733	639.1	331.8	4.02	638.1	[M+H]+	-	Tricin 5-O-rutinoside	Flavone	134000	122000	156000	30100	45800	104000	194000	146000	326000
pmb0744	435.3	331.8	5.44	434.3	[M+H]+	-	Tricin O-phenylformic acid	Flavone	48700	44500	49400	64000	40400	66200	39700	47500	43700
pmb2978	563.1	269.3	3.93	564.1	[M-H]-	-	Apigenin O-hexosyl-O-pentoside	Flavone	1210000	1280000	1030000	344000	561000	465000	1950000	2290000	1580000
pmb2984	491.1	287.3	5.16	492.1	[M-H]-	-	Acetyl-eriodictyol O-hexoside	Flavone	74000	65600	76200	64300	65500	122000	77100	79600	94100
pmb2987	487.1	283.2	2.57	488.1	[M-H]-	-	Acacetin O-acetyl hexoside	Flavone	2340000	2380000	2450000	1110000	1390000	1140000	3720000	3470000	4660000
pmb2991	739.1	269.3	3.72	740.1	[M-H]-	-	Apigenin O-hexosyl-O-rutinoside	Flavone	188000	211000	195000	123000	88700	99000	366000	326000	227000
pmb2992	459.1	283.2	3.71	460.1	[M-H]-	-	Acacetin O-glucuronic acid	Flavone	125000	138000	136000	9	9	612000	9	12100	9
pmb3000	503.1	341.3	3.94	504.1	[M-H]-	-	Chrysoeriol O-acetylhexoside	Flavone	62600	70300	67800	245000	167000	129000	14700	21300	17300
pmb3028	535	329.4	3.68	536	[M-H]-	-	Tricin O-sinapic acid	Flavone	58300	40900	63900	89600	60400	63200	39000	60300	33000
pmb3039	703.1	329.2	5.94	704.1	[M-H]-	-	Tricin O-oxalic acid O-coumaroyl shikimic acid	Flavone	18700	22100	17000	13300	12000	28400	16000	20200	22900
pmb3041	521.1	329.3	3.74	522.1	[M-H]-	-	Tricin O-saccharic acid	Flavone	4270000	4560000	4540000	4580000	3810000	4790000	4470000	4630000	4990000
pmb3042	491.1	329.3	3.94	492.1	[M-H]-	-	Tricin 5-O-hexoside	Flavone	162000	196000	131000	113000	114000	161000	336000	392000	332000
pmb3044	653.1	593.4	4.08	654.1	[M-H]-	-	Tricin di-O-hexoside	Flavone	110000	95100	126000	33800	37700	43500	147000	184000	205000
pmb3045	505.1	330.3	4.14	506.1	[M-H]-	-	Tricin O-glucuronic acid	Flavone	13200	13700	12900	14200	4640	12000	15500	15500	19800
pmb3046	491.1	431.2	4.21	492.1	[M-H]-	-	Tricin 7-O-hexoside	Flavone	274000	297000	304000	141000	168000	179000	575000	570000	198000
pmb3053	523.1	329.3	5.95	524.1	[M-H]-	-	Tricin O-eudesmic acid	Flavone	8170	9330	11500	11300	13600	14800	1990	3470	15900
pme0088	285	133.1	5.04	286	[M-H]-	C01514	Luteolin	Flavone	1120000	1210000	1220000	1270000	1100000	1460000	1110000	1080000	1220000
pme0332	577.2	269.1	4.02	578.164	[M-H]-	C12627	Apigenin 7-O-neohesperidoside (Rhoifolin)	Flavone	4540000	4570000	4770000	4080000	3820000	7470000	4630000	5920000	3910000
pme0359	433.1	313.1	3.75	432.106	[M+H]+	-	Apigenin 5-O-glucoside	Flavone	35300000	29800000	31900000	22800000	15700000	18600000	58700000	56100000	11600000
pme0364	301.1	286.1	5.73	300.063	[M+H]+	C04293	Chrysoeriol	Flavone	131000	130000	131000	115000	140000	173000	80100	92900	161000
pme0368	579.2	271.1	3.96	578.164	[M+H]+	-	Apigenin 7-rutinoside (Isorhoifolin)	Flavone	2720000	2910000	2730000	668000	373000	1310000	4880000	6000000	4260000
pme0379	271.1	215.1	5.62	270.053	[M+H]+	C01477	Apigenin	Flavone	127000	133000	143000	86400	93600	144000	173000	113000	117000
pme1507	253.1	209.1	6.73	254.058	[M-H]-	C10028	Chrysin	Flavone	43400	41700	43400	45300	51100	46500	48600	35300	29900
pme1518	403.1	373.1	7.02	402.132	[M+H]+	C10112	Nobiletin	Flavone	47900	40000	38200	37800	32800	43700	50200	49600	51100
pme1544	285.1	284.9	7.02	284.069	[M+H]+	C01470	Acacetin	Flavone	2800000	2800000	2730000	2500000	1450000	3620000	1910000	2970000	3660000
pme1550	373.1	373.1	7.5	372.121	[M+H]+	C10190	Tangeretin	Flavone	41200	30400	36900	26800	32500	25700	40000	43400	36900
pme1601	417.1	270.9	4.84	416.111	[M+H]+	-	Apigenin 4-O-rhamnoside	Flavone	28800	37000	36500	24200	9	32500	49700	29600	26400
pme1611	433.1	433	3.72	434.121	[M-H]-	-	Isohemiphloin	Flavone	722000	727000	789000	1130000	829000	1060000	458000	661000	547000
pme1662	287.1	287.1	6.92	286.084	[M+H]+	C09833	sakuranetin	Flavone	5140000	4690000	4370000	3310000	4190000	9750000	1300000	1520000	5380000
pme3475	273.1	153.1	5.6	272.069	[M+H]+	C09614	Butin	Flavone	3590000	3700000	3790000	2120000	2140000	5480000	2530000	3130000	4970000
pma0214	479	317.3	3.84	478	[M+H]+	-	methylQuercetin O-hexoside	Flavonol	10400000	9140000	8660000	8700000	8590000	10700000	11100000	8430000	8290000
pma1116	301.1	259.1	3.98	300.1	[M+H]+	C10098	Kaempferide	Flavonol	82600	84300	88700	65800	78100	60400	146000	109000	38400
pma6389	345.2	177.5	6.15	344.2	[M+H]+	C04444	Ayanin	Flavonol	24100	29100	21700	9770	9	14900	50200	34400	21800
pma6639	479.2	318	4.11	478.2	[M+H]+	-	Isorhamnetin O-hexoside	Flavonol	13000000	12400000	12500000	8980000	7600000	12200000	19200000	13200000	14800000
pmb0565	509.1	347.7	3.36	508.1	[M+H]+	-	Syringetin 3-O-hexoside	Flavonol	1450000	1340000	1180000	656000	580000	777000	2020000	1640000	1600000
pmb0595	479.2	317.8	4	478.2	[M+H]+	-	Isorhamnetin 5-O-hexoside	Flavonol	2430000	2160000	2020000	1450000	1780000	2580000	3070000	2250000	1600000
pmb0706	713.1	713.1	2.93	712.1	[M+H]+	-	Quercetin 5-O-malonylhexosyl-hexoside	Flavonol	345000	334000	334000	796000	781000	335000	166000	149000	151000
pmb0709	713.1	303.6	3.47	712.1	[M+H]+	-	Quercetin 7-O-malonylhexosyl-hexoside	Flavonol	1400000	1180000	1180000	2560000	2150000	1500000	299000	437000	512000
pmb0711	611.2	303.7	3.64	610.2	[M+H]+	-	Quercetin 7-O-rutinoside	Flavonol	18900000	18800000	18400000	19800000	20900000	20700000	17000000	15800000	12800000
pmb3013	519.1	315.3	4.28	520.1	[M-H]-	-	Isorhamnetin O-acetyl-hexoside	Flavonol	569000	604000	637000	1310000	1030000	806000	207000	160000	242000
pmb3026	505.1	301.2	3.91	506.1	[M-H]-	-	Quercetin O-acetylhexoside	Flavonol	22000000	26100000	23800000	57200000	53100000	33900000	7380000	6880000	5380000
pmb3894	329.1	314.3	5.86	330.1	[M-H]-	-	Di-O-methylquercetin	Flavonol	265000	275000	279000	204000	260000	228000	320000	266000	393000
pme0196	285	214	5.68	286.048	[M-H]-	C05903	Kaempferol	Flavonol	67900	53400	75900	41100	25300	9	107000	88500	68700
pme0199	301	151.1	5.08	302.043	[M-H]-	C00389	Quercetin	Flavonol	658000	688000	696000	388000	281000	374000	777000	795000	841000
pme0202	611.2	303	3.56	610.153	[M+H]+	C05625	Quercetin 3-O-rutinoside (Rutin)	Flavonol	17000000	18200000	16600000	18600000	20900000	20800000	16300000	15100000	11800000
pme0321	431.1	285.1	4.72	432.106	[M-H]-	-	Kaempferol 7-O-rhamnoside	Flavonol	78300	89700	104000	91100	104000	138000	111000	120000	51800
pme0361	435.1	303	3.96	434.085	[M+H]+	-	Quercetin 3-alpha-L-arabinofuranoside (Avicularin)	Flavonol	11100000	11100000	10800000	12700000	12100000	12800000	9200000	8670000	5470000
pme0369	593.2	285.1	3.79	594.159	[M-H]-	-	Kaempferol 3-O-rutinoside (Nicotiflorin)	Flavonol	7510000	7110000	7330000	6910000	9610000	9150000	8720000	7240000	5260000
pme1478	317	179	4.43	318.038	[M-H]-	C10107	Myricetin	Flavonol	15400	16000	23500	8010	5970	12000	49400	29000	19500
pme1500	313.1	283.1	7.2	314.079	[M-H]-	-	Kumatakenin	Flavonol	148000	153000	152000	136000	170000	160000	159000	161000	102000
pme1521	303.1	125.1	4.09	304.058	[M-H]-	C01617	Dihydroquercetin (Taxifolin)	Flavonol	56100	68400	66400	44300	24200	41600	58100	84300	126000
pme1540	625.2	317.1	3.54	624.169	[M+H]+	-	Isorhamnetin 3-O-neohesperidoside	Flavonol	749000	782000	614000	768000	1000000	1420000	536000	448000	496000
pme1588	315.1	300.1	5.81	316.058	[M-H]-	C10084	Isorhamnetin	Flavonol	126000	136000	136000	171000	120000	203000	33800	45900	123000
pme1606	595.2	287	3.83	594.159	[M+H]+	-	Kaempferol 3-O-robinobioside (Biorobin)	Flavonol	8160000	8180000	7800000	5820000	7710000	7820000	10300000	9630000	7820000
pme1622	447.1	287.1	4.03	448.101	[M-H]-	C12249	Kaempferol 3-O-glucoside (Astragalin)	Flavonol	2680000	2760000	2970000	3590000	3410000	3060000	2420000	2950000	2090000
pme2491	577.5	431	3.77	578.164	[M-H]-	C16981	Kaempferol 3,7-dirhamnoside (Kaempferitrin)	Flavonol	173000	158000	177000	53600	31400	73800	302000	277000	216000
pme2895	319.1	193	3.47	320.053	[M-H]-	C02906	Dihydromyricetin	Flavonol	63400	68000	74200	42900	37800	53600	172000	58200	61500
pme2963	287.1	125.1	4.58	288.063	[M-H]-	C00974	Aromadedrin (Dihydrokaempferol)	Flavonol	132000	153000	158000	76800	59100	103000	136000	218000	293000
pme3129	463	301	3.8	464.096	[M-H]-	-	Quercetin 4'-O-glucoside (Spiraeoside)	Flavonol	1330000	1310000	1200000	1460000	1420000	1310000	1150000	1010000	744000
pme3211	463	301.1	3.81	464.096	[M-H]-	C05623	Quercetin 3-O-glucoside (Isotrifoliin)	Flavonol	1410000	1270000	1150000	1490000	1400000	1350000	1100000	1200000	832000
pme3267	447	284	3.99	448.101	[M-H]-	C12626	Kaempferol 3-O-galactoside (Trifolin)	Flavonol	50700000	53600000	52600000	61000000	65000000	55500000	45600000	56500000	39500000
pme3290	331	316	6.44	330.074	[M+H]+	C01265	3,7-Di-O-methylquercetin	Flavonol	257000	258000	233000	115000	115000	216000	229000	194000	496000
pme3296	431	285.1	4.45	432.106	[M-H]-	C16911	Kaempferol 3-O-rhamnoside (Kaempferin)	Flavonol	161000	178000	182000	242000	247000	239000	109000	179000	154000
pme3369	315	165.1	6.19	316.058	[M-H]-	C10176?	Rhamnetin (7-O-methxyl quercetin)	Flavonol	17100	16000	17000	8140	8380	20500	11700	11500	22200
pme3401	345	330.2	5.59	346.069	[M-H]-	C11620	Syringetin	Flavonol	1260000	1370000	1360000	834000	1030000	2020000	408000	701000	2700000
pme3442	477.1	301.1	3.67	478.36	[M-H]-	-	Quercetin 7-O-β-D-Glucuronide	Flavonol	23600	20600	22300	25500	18900	17200	23700	17300	8710
pme3469	741.2	433.2	3.31	740.216	[M+H]+	C10178	Kaempferol-3-O-robinoside-7-O-rhamnoside (Robinin)	Flavonol	664000	676000	633000	589000	414000	599000	9	9	9
pme3514	301	151.1	5.08	302.043	[M-H]-	C10105	Morin	Flavonol	586000	621000	613000	354000	304000	361000	692000	733000	743000
pma0791	521	317.6	4.46	520	[M+H]+	-	Naringenin O-malonylhexoside	Flavanone	490000	496000	470000	686000	431000	529000	362000	363000	541000
pmb0686	537	289.7	4.48	536	[M+H]+	-	Eriodictyol O-malonylhexoside	Flavanone	20000000	19300000	18900000	22200000	21900000	14300000	9720000	10200000	10900000
pmb2970	625.2	463.3	2.29	626.2	[M-H]-	-	Hesperetin O-hexosyl-O-hexoside	Flavanone	43400	30500	40300	43300	49000	40000	44800	47900	41400
pmb2979	549.2	387.3	3.99	550.2	[M-H]-	-	Hesperetin O-malonylhexoside	Flavanone	241000	294000	280000	310000	228000	212000	313000	350000	401000
pmc1990	299.1	74.8	6.74	300.1	[M-H]-	-	4'-Hydroxy-5,7-dimethoxyflavanone	Flavanone	2290000	3200000	3470000	592000	488000	575000	307000	816000	651000
pme0371	433.1	122.9	4.21	434.121	[M-H]-	C09099	Naringenin 7-O-glucoside (Prunin)	Flavanone	20600000	22100000	20800000	15600000	10700000	15100000	31300000	32200000	25600000
pme0376	271.1	151	5.54	272.068	[M-H]-	C00509	Naringenin	Flavanone	1060000	1080000	1110000	707000	643000	1990000	535000	773000	1870000
pme1201	273.1	167.1	5.52	274.084	[M-H]-	C00774	Phloretin	Flavanone	41400	32800	36300	14200	8870	14900	57900	53700	46900
pme1399	355.2	178.9	8.24	354.147	[M+H]+	C16417	Xanthohumol	Flavanone	23000	22500	19100	11800	12200	15900	29400	26300	39400
pme1580	287.1	135.1	5.03	288.063	[M-H]-	C05631	Eriodictyol	Flavanone	144000	156000	159000	79800	62500	250000	91100	137000	299000
pme1598	463.1	301.1	3.81	464.132	[M-H]-	-	Hesperetin 5-O-glucoside	Flavanone	1780000	1640000	1640000	2140000	1960000	1860000	1620000	1500000	1060000
pme1599	301.1	135.1	6.07	302.079	[M-H]-	-	7-O-Methyleriodictyol	Flavanone	175000	183000	184000	101000	137000	438000	59300	66300	275000
pme2319	301.1	242.1	5.63	302.079	[M-H]-	C01709	Hesperetin	Flavanone	6810	6790	8590	4040	5320	15500	2390	2620	10300
pme2950	611.2	303	4	610.19	[M+H]+	C09755	Hesperetin 7-rutinoside (Hesperidin)	Flavanone	501000000	464000000	488000000	420000000	421000000	458000000	435000000	458000000	414000000
pme2960	273.1	153.1	5.47	272.069	[M+H]+	C06561	Naringenin chalcone	Flavanone	3670000	3580000	3510000	2310000	1860000	5590000	2380000	2920000	4740000
pme2979	255.1	151.1	7.03	256.074	[M-H]-	C09827	Pinocembrin (Dihydrochrysin)	Flavanone	295000	314000	306000	238000	191000	260000	331000	438000	585000
pme2984	593	285.2	4.9	594.195	[M-H]-	C09830	Isosakuranetin-7-neohesperidoside (Poncirin)	Flavanone	3370000	3270000	3430000	5240000	5360000	4060000	1480000	1460000	1260000
pme3282	273	97	3.29	274.084	[M-H]-	C09320	Afzelechin (3,5,7,4'-Tetrahydroxyflavan)	Flavanone	21900	25800	19600	49200	32600	59900	18600	19200	20300
pme3440	273.1	137.1	5.3	272.069	[M+H]+	C08578	Butein	Flavanone	30200	45300	37700	31500	43000	118000	56300	26600	20900
pme3461	301.1	151	5.71	302.279	[M-H]-	C09756	Homoeriodictyol	Flavanone	9580	12700	10700	13300	11300	20300	3380	4590	11000
pme3464	285.1	164	6.81	286.084	[M-H]-	C05334	Isosakuranetin (4'-Methylnaringenin)	Flavanone	48700	47700	47000	41000	47200	97000	15800	24900	66700
pme1496	267.1	252.1	6.27	268.074	[M-H]-	C00858	Formononetin (4'-O-methyldaidzein)	Isoflavone	5520	6300	5440	5840	6620	5980	3290	3530	4950
pme1568	285	257.1	5.05	286.048	[M-H]-	C10510	Orobol (5,7,3',4'-tetrahydroxyisoflavone)	Isoflavone	93500	109000	106000	36000	25800	53100	203000	124000	124000
pme3210	433	270.9	3.93	432.106	[M+H]+	C09126	Genistein 7-O-Glucoside (Genistin)	Isoflavone	20500000	23400000	23400000	19500000	12700000	15400000	41100000	38600000	8800000
pme3230	283	268.2	5.01	284.069	[M-H]-	C01562	Calycosin	Isoflavone	1470000	1490000	1600000	1500000	1210000	1730000	1450000	1830000	1440000
pme3250	285	270.2	7	284.069	[M+H]+	C00814	Biochanin A	Isoflavone	3990000	3790000	3600000	3320000	1880000	4810000	2560000	3930000	5070000
pme3251	283	268.1	5.02	284.069	[M-H]-	C14536	Glycitein	Isoflavone	1450000	1530000	1490000	1640000	1140000	1740000	1330000	1660000	1260000
pme3261	271	215.2	4.32	270.053	[M+H]+	C14314	6-Hydroxydaidzein	Isoflavone	1240000	981000	1020000	642000	688000	424000	1850000	1820000	1270000
pme3279	287	217.1	4.79	286.048	[M+H]+	C12134	2'-Hydroxygenistein	Isoflavone	3360000	2600000	1890000	3300000	2830000	2300000	953000	1480000	1550000
pme3292	283	268.1	6.95	284.069	[M-H]-	C10521	Prunetin	Isoflavone	1010000	1080000	1070000	1050000	714000	1400000	694000	1020000	1310000
pme3399	445.1	283.1	5.05	446.121	[M-H]-	C05376	Sissotrin	Isoflavone	779000	820000	812000	769000	618000	855000	790000	933000	769000
pme3451	395.1	213.2	8.09	394.142	[M+H]+	C07593	Rotenone	Isoflavone	52500	59700	61900	44300	58300	61500	75400	55200	55800
pme3502	429.1	267.1	4.54	430.126	[M-H]-	C10509	Formononetin 7-O-glucoside (Ononin)	Isoflavone	96400	101000	110000	88800	96100	287000	68400	93500	104000
pma1590	463.1	301.4	3	463.123	Protonated	-	Peonidin O-hexoside	Anthocyanins	940000	789000	668000	350000	470000	481000	1300000	1090000	1270000
pmb0545	477.1	315.6	3.31	477.1	Protonated	-	Rosinidin O-hexoside	Anthocyanins	352000	255000	341000	283000	9	192000	342000	328000	310000
pmb0550	449.1	287.3	2.56	449.1	Protonated	C08604	Cyanidin 3-O-glucoside (Kuromanin)	Anthocyanins	7680000	7930000	7750000	2870000	11600000	3400000	10800000	10200000	8490000
pmb0563	301.1	273.6	3.98	301.1	Protonated	C08726	Peonidin	Anthocyanins	54200	28600	34400	42500	9	9	110000	91900	9
pmb2957	465.1	285.3	2.5	466.1	[M-H]-	-	Cyanidin O-syringic acid	Anthocyanins	85000	66100	78300	43100	155000	49400	82600	88000	82400
pmb2959	489.1	285.3	2.89	490.1	[M-H]-	-	Cyanidin O-acetylhexoside	Anthocyanins	13200	11500	9030	20500	21400	10900	8150	11900	8930
pme0443	493	331.7	2.87	493	Protonated	-	Malvidin 3-O-galactoside	Anthocyanins	61100	128000	73900	74200	104000	94800	46200	146000	51300
pme0444	493.2	331.6	2.87	493.2	Protonated	C12140	Malvidin 3-O-glucoside (Oenin)	Anthocyanins	185000	182000	193000	308000	249000	291000	165000	128000	165000
pme1398	465.1	303.1	2.38	465.1	Protonated	C12138	Delphinidin 3-O-glucoside (Mirtillin)	Anthocyanins	5890000	6800000	6640000	12100000	10600000	7490000	3070000	3370000	2540000
pme1773	595	287.9	2.62	595	Protonated	C08620	Cyanidin 3-O-rutinoside (Keracyanin)	Anthocyanins	3350000	4760000	4250000	4310000	3620000	5720000	2420000	3790000	4930000
pme1793	595	271.8	2.4	595	Protonated	C08725	Pelargonin	Anthocyanins	80400	78300	73400	62600	62300	93400	9	111000	126000
pme3256	611	303	2.37	611	Protonated	C16315	Delphinidin 3-O-rutinoside (Tulipanin)	Anthocyanins	312000	400000	360000	219000	325000	326000	422000	602000	567000
pme3391	479	317	2.63	479	Protonated	C12139	Petunidin 3-O-glucoside	Anthocyanins	559000	630000	595000	568000	707000	9	841000	1010000	913000
pme3609	287	231.6	3.45	287.24	Protonated	C05905	Cyanidin	Anthocyanins	3570000	3260000	2620000	1180000	1680000	1780000	3180000	4150000	4490000
pmb0837	577.1	425.4	2.87	576.1	[M+H]+	-	Procyanidin A3	Proanthocyanidins	2140000	1710000	1430000	931000	353000	940000	9	9	9
pme0431	577	287.9	3.67	576.127	[M+H]+	-	Procyanidin A1	Proanthocyanidins	1660000	1880000	1300000	430000	528000	464000	1980000	1510000	2280000
pme0433	577	425.9	3.94	576.127	[M+H]+	C10237	Procyanidin A2	Proanthocyanidins	2080000	1930000	2030000	829000	978000	1180000	2300000	1990000	4770000
pme0434	577	407.3	2.87	578.142	[M-H]-	-	Procyanidin B2	Proanthocyanidins	11200000	10800000	11100000	6380000	3510000	8840000	18600000	16500000	9480000
pme0436	577.1	407.3	2.87	578.142	[M-H]-	-	Procyanidin B3	Proanthocyanidins	15600000	15800000	14900000	8580000	5070000	12400000	27700000	23400000	13500000
pma1108	433.1	271.7	3.73	432.1	[M+H]+	-	Apigenin C-glucoside	Flavone C-glycosides	2500000	2080000	2350000	2200000	1820000	5250000	1360000	1600000	633000
pma0724	435.1	339.7	3.74	434.1	[M+H]+	-	Naringenin C-hexoside	Flavone C-glycosides	2270000	2190000	2130000	1950000	1630000	2200000	2300000	2680000	1990000
pma6496	449.1	300	3.47	448.1	[M+H]+	-	Luteolin 6-C-glucoside	Flavone C-glycosides	118000	75000	100000	72000	85200	148000	9	87400	104000
pma6516	757.3	450.1	3.47	756.3	[M+H]+	-	C-hexosyl-apigenin O-hexosyl-O-hexoside	Flavone C-glycosides	4610000	5020000	4570000	2210000	2970000	2750000	5820000	7790000	7200000
pmb0378	625.2	177.5	4.42	624.2	[M+H]+	-	Luteolin O-feruloylhexoside	Flavone C-glycosides	36800	42000	40700	41600	56900	36200	30700	25600	24200
pmb0615	789.1	789.1	2.63	788.1	[M+H]+	-	Hesperetin C-hexosyl-O-hexosyl-O-hexoside	Flavone C-glycosides	3160000	3230000	3020000	2180000	2370000	2430000	3390000	5370000	4720000
pmb0618	627.1	430	2.76	626.1	[M+H]+	-	8-C-hexosyl-hesperetin O-hexoside	Flavone C-glycosides	10700000	12200000	12000000	7780000	10200000	5540000	17400000	16300000	9790000
pmb0619	775.1	774.9	2.58	774.1	[M+H]+	-	Eriodictiol 6-C-hexoside 8-C-hexoside-O-hexoside	Flavone C-glycosides	390000	444000	451000	257000	239000	236000	534000	767000	798000
pmb0622	611.2	412.3	2.89	610.2	[M+H]+	-	C-hexosyl-luteolin O-hexoside	Flavone C-glycosides	100000	94200	81500	139000	143000	105000	9	28400	38200
pmb0624	611.1	329	3.05	610.1	[M+H]+	-	6-C-hexosyl-luteolin O-hexoside	Flavone C-glycosides	238000	266000	224000	135000	199000	9	338000	421000	253000
pmb0628	613.1	300.3	3.04	612.1	[M+H]+	-	Eriodictiol C-hexosyl-O-hexoside	Flavone C-glycosides	665000	857000	769000	661000	644000	402000	1020000	1240000	777000
pmb0639	757.2	757	3.05	756.2	[M+H]+	-	8-C-hexosyl-apigenin O-hexosyl-O-hexoside	Flavone C-glycosides	272000	341000	511000	365000	266000	236000	513000	637000	487000
pmb0645	627.1	447.3	3.37	626.1	[M+H]+	-	6-C-hexosyl-hesperetin O-hexoside	Flavone C-glycosides	45400000	36100000	35800000	48400000	42600000	52900000	20100000	36100000	38500000
pmb0657	739.1	739	3.69	738.1	[M+H]+	-	C-rhamnosyl-acacetin O-p-coumaroylhexoside	Flavone C-glycosides	76700	57700	69900	34200	28100	39100	76300	97000	51700
pmb0660	757.2	757	3.69	756.2	[M+H]+	-	C-hexosyl-luteolin O-p-coumaroylhexoside	Flavone C-glycosides	33700	27500	24400	32500	38100	30700	18400	23500	22400
pmb0661	609.1	463.4	3.78	608.1	[M+H]+	-	Chrysoeriol C-hexosyl-O-rhamnoside	Flavone C-glycosides	212000	191000	188000	230000	238000	180000	267000	163000	107000
pmb0665	611.2	299.8	3.67	610.2	[M+H]+	-	Luteolin 8-C-hexosyl-O-hexoside	Flavone C-glycosides	1780000	1760000	1860000	1970000	2060000	2030000	1720000	1600000	1170000
pmb0672	771.1	367.9	3.9	770.1	[M+H]+	-	6-C-hexosyl-apigenin O-feruloylhexoside	Flavone C-glycosides	5780	8630	8080	21700	10700	16600	8250	25700	13800
pmb0680	741.2	740.9	3.94	740.2	[M+H]+	-	C-hexosyl-apigenin O-p-coumaroylhexoside	Flavone C-glycosides	13000	29700	17700	14400	22600	26800	32200	12400	30000
pmb0689	463.1	301.8	4.69	462.1	[M+H]+	-	Chrysoeriol C-hexoside	Flavone C-glycosides	141000	103000	125000	59800	62800	76700	267000	204000	180000
pmb2977	739.2	740	3.9	740.2	[M-H]-	-	Chrysoeriol 8-C-pentosyl-O-rutinoside	Flavone C-glycosides	155000	167000	205000	57600	52800	9	306000	254000	189000
pmb3023	449.1	329.3	3.3	450.1	[M-H]-	-	Eriodictyol C-hexoside	Flavone C-glycosides	10500000	11100000	9990000	6900000	5360000	9180000	13500000	12300000	10200000
pmb3024	447.1	327.3	3.37	448.1	[M-H]-	-	Luteolin C-hexoside	Flavone C-glycosides	21100	16400	17000	20300	27800	32300	10500	11400	15000
pme0374	431.1	431.1	3.7	432.106	[M-H]-	C01714	Isovitexin	Flavone C-glycosides	127000	115000	116000	142000	95000	299000	71100	77800	59000
pme3227	579	433.1	3.49	578.164	[M+H]+	C12628	Vitexin 2''-O-beta-L-rhamnoside	Flavone C-glycosides	46900	65000	85200	40000	9	39500	144000	153000	74800
pmb0746	527.1	331.7	5.79	526.1	[M+H]+	-	Tricin 4'-O-β-guaiacylglycerol	Flavonolignan	32200	18500	16100	13400	21100	18800	43400	23500	20800
pmb3047	657.1	495.3	4.51	658.1	[M-H]-	-	Tricin 4'-O-(syringyl alcohol) ether 5-O-hexoside	Flavonolignan	73000	87400	101000	106000	145000	183000	47500	38000	55900
pmb0835	611.2	611.1	2.38	610.2	[M+H]+	-	Gallocatechin-gallocatechin	Catechin and its derivatives	6670000	6230000	5250000	2050000	3060000	2470000	7820000	11600000	10500000
pmb2586	593.1	549.4	3.49	594.1	[M-H]-	-	Gallocatechin-catechin	Catechin and its derivatives	50600	40700	38700	32500	35600	32300	35000	42100	57100
pmb2947	865.1	407.2	3.51	866.1	[M-H]-	-	Catechin-catechin-catechin	Catechin and its derivatives	4540000	4800000	4660000	1840000	788000	2920000	7090000	6070000	3930000
pmb3114	561.1	271.3	3.45	562.1	[M-H]-	-	Epicatechin-epiafzelechin	Catechin and its derivatives	757000	715000	817000	329000	205000	580000	1210000	1010000	693000
pme0205	289.1	125	2.99	290.079	[M-H]-	C06562	Catechin	Catechin and its derivatives	18600000	19900000	19400000	13900000	10200000	17000000	25700000	23400000	17800000
pme0450	289	78.8	3.18	290.3	[M-H]-	C09727	L-Epicatechin	Catechin and its derivatives	629000	600000	608000	416000	296000	485000	852000	709000	540000
pme1486	457.2	169.1	3.28	458.085	[M-H]-	C09731	Epigallate catechin gallate (EGCG)	Catechin and its derivatives	23600	13600	10300	16800	21400	18300	11600	8570	10500
pme1514	305	125	2.53	306	[M-H]-	C12136	Epigallocatechin (EGC)	Catechin and its derivatives	195000	205000	190000	41900	26900	31000	173000	374000	754000
pme1535	305	125	2.44	306.074	[M-H]-	C12127	(+)-Gallocatechin (GC)	Catechin and its derivatives	206000	214000	202000	27400	22200	37600	173000	384000	763000
pme1562	441.3	289.1	3.83	442.3	[M-H]-	-	Epicatechin gallate (ECG)	Catechin and its derivatives	59900	69800	74500	63400	64100	68200	78000	78700	74800
pma0149	341.1	179.4	2.47	340.1	[M+H]+	C02887	Sinapoyl malate	Organic acids	1120000	1200000	1050000	1360000	1560000	1380000	1400000	983000	740000
pma2681	206.1	132.4	2.2	205.1	[M+H]+	C02470	Xanthurenic acid	Organic acids	48700	56800	42000	72500	47500	50600	9	49700	36500
pma3649	132.1	86.2	0.99	131.1	[M+H]+	C00430	5-Aminolevulinate	Organic acids	16600000	24100000	21600000	24300000	15400000	13600000	26100000	23600000	38300000
pma6281	145.1	74	0.73	146.1	[M-H]-	-	Methylglutaric acid	Organic acids	38600	38400	43300	54100	35900	33900	21100	29700	73000
pmb0802	220.2	202.7	2.28	219.2	[M+H]+	C00864	D-Pantothenic acid	Organic acids	20900000	18300000	17100000	10700000	12600000	13900000	27400000	22600000	23300000
pmb0829	98.9	81.1	0.89	97.9	[M+H]+	C00009	Phosphoric acid	Organic acids	1230000	1970000	1120000	1760000	1700000	929000	2410000	2400000	2400000
pmb2497	197	135.1	0.7	198	[M-H]-	C05584	4-Hydroxy-3-methoxymandelate	Organic acids	9760	12700	13400	12300	19600	10600	9990	10200	8060
pmb2657	289.1	191.2	0.69	290.1	[M-H]-	C03406	Argininosuccinate	Organic acids	324000	388000	378000	156000	75700	102000	519000	744000	723000
pmb2826	147	85	0.92	148	[M-H]-	C00815	Citramalate	Organic acids	12900000	15300000	15800000	20100000	27500000	13200000	7230000	8690000	11700000
pmb2867	350.1	144.2	1.78	351.1	[M-H]-	-	Kynurenic acid O-hexside	Organic acids	4190000	4240000	4100000	3800000	4160000	3840000	4990000	4470000	2980000
pmb3099	153	78.9	1.61	154	[M-H]-	C06608	Diethyl phosphate	Organic acids	775000	836000	901000	1010000	878000	750000	784000	1760000	926000
pmb3101	175.1	131.3	2.74	176.1	[M-H]-	C02504	2-Isopropylmalate	Organic acids	5310000	4880000	4430000	10300000	8300000	3930000	811000	791000	1220000
pme0024	124	79.7	0.75	125.015	[M-H]-	C00245	2-Aminoethanesulfonic acid	Organic acids	16600	19800	19400	7280	7900	13500	38000	47100	44500
pme0049	110	64.9	0.76	109.02	[M+H]+	C00519?	2-Aminoethanesulfinic acid	Organic acids	215000	342000	589000	413000	446000	474000	196000	257000	308000
pme0234	190	144	2.7	189.043	[M+H]+	C01717	Kynurenic acid	Organic acids	18400000	19200000	18800000	32600000	24600000	17900000	10200000	15900000	14500000
pme0237	183.1	137.1	4.63	182.058	[M+H]+	-	Ethyl 3,4-Dihydroxybenzoate (Ethyl protocatechuate)	Organic acids	134000	170000	176000	202000	218000	124000	183000	120000	113000
pme0238	113	94.9	2.24	112.016	[M+H]+	-	2–furanoic acid	Organic acids	285000	208000	244000	248000	261000	223000	190000	213000	200000
pme0243	131	86.9	1.9	132.042	[M-H]-	C00489	Glutaric acid	Organic acids	491000	557000	546000	358000	359000	598000	446000	457000	556000
pme0245	145.1	80.9	2.63	146.058	[M-H]-	C06104??	Adipic acid	Organic acids	278000	327000	321000	249000	332000	252000	217000	239000	491000
pme0250	187.1	125.1	4.43	188.105	[M-H]-	C08261	Azelaic Acid	Organic acids	1730000	1850000	1860000	1770000	2420000	1750000	1340000	1340000	2770000
pme0267	131	86.9	2.08	132.042	[M-H]-	-	2-Methylsuccinic acid	Organic acids	504000	522000	540000	351000	403000	611000	462000	468000	535000
pme0269	229.2	167.2	6.12	230.152	[M-H]-	C02678	Dodecanedioic aicd	Organic acids	4980	4490	4970	4290	6470	5200	4250	4580	6800
pme0272	149	76.9	2.57	150.032	[M-H]-	C02137	Benzoylformic acid	Organic acids	8520	9150	10500	20100	7400	20800	9	9	5570
pme0274	132.1	76.9	1	131.095	[M+H]+	C02378	6-Aminocaproic acid	Organic acids	4100000	4560000	4200000	4840000	2910000	2740000	5900000	4350000	7350000
pme0275	115	97.9	1.97	116.047	[M-H]-	-	4-Oxopentanoate	Organic acids	12000	10800	11400	11100	14400	12200	9870	8170	15400
pme0281	165	121.1	3	166.027	[M-H]-	C06337	Terephthalic acid	Organic acids	2400000	2690000	2380000	2780000	3600000	3100000	2290000	1790000	1610000
pme0283	167	149.1	2.89	166.027	[M+H]+	C01606	Phthalic acid	Organic acids	204000	195000	218000	335000	300000	232000	205000	213000	145000
pme0285	146.1	85.9	0.77	145.085	[M+H]+	C01035	4-Guanidinobutyric acid	Organic acids	9400000	12500000	11900000	12000000	12500000	6830000	12900000	8030000	8700000
pme0289	151.1	78.8	5.92	150.068	[M+H]+	-	4-Ethylbenzoic acid	Organic acids	40800	45500	26500	49800	41600	48900	27700	21800	40300
pme0292	195.1	121	3.9	196.074	[M-H]-	-	(3,4-Dimethoxyphenyl) acetic acid	Organic acids	13900	14300	17700	15300	15100	27200	9	8310	18300
pme0397	173.1	92.9	0.94	174.053	[M-H]-	C00493	Shikimic acid	Organic acids	3870000	4440000	4510000	3010000	2760000	4100000	5900000	6470000	5260000
pme0486	117	100	1.32	118.027	[M-H]-	C02170	Methylmalonic acid	Organic acids	84500000	89500000	86400000	68100000	59700000	74100000	78500000	93400000	84300000
pme1218	124	77.8	1.21	123.032	[M+H]+	C10164	2-Picolinic acid	Organic acids	615000	680000	566000	725000	707000	957000	580000	535000	445000
pme1292	167.1	122.1	2.26	168.042	[M-H]-	C00544	Homogentisic acid	Organic acids	237000	272000	292000	194000	241000	202000	272000	196000	211000
pme1683	477.2	258.1	2.25	476.168	[M+H]+	C12276	D-Pantothenic dcid	Organic acids	26100	27000	25300	15900	14700	23800	52800	37500	40000
pme1711	117.1	99.9	2.09	118.063	[M-H]-	-	3-Hydroxy-3-methyl butyric acid	Organic acids	171000	197000	207000	184000	176000	166000	221000	145000	206000
pme1730	117	99.8	0.73	118.027	[M-H]-	-	D-Erythronolactone	Organic acids	37800	38500	48700	22300	23500	31100	40600	31100	26600
pme1820	151	107.1	3.25	152.047	[M-H]-	C00642	p–Hydroxyphenyl acetic acid	Organic acids	40500	23900	37200	25900	38500	34100	35800	44000	58300
pme1832	119	91	1.36	118.027	[M+H]+	C00042	Succinic acid	Organic acids	1390000	1350000	1340000	2220000	1500000	1300000	1010000	1290000	942000
pme1851	130.1	88	0.93	131.07	[M-H]-	C00300	Creatine	Organic acids	481000	469000	454000	257000	359000	348000	753000	600000	687000
pme1936	114.1	114	0.57	113.059	[M+H]+	C00791	Creatinine	Organic acids	192000	573000	468000	378000	472000	526000	651000	590000	564000
pme1977	173.1	83	3.82	174.089	[M-H]-	C08278	Suberic acid	Organic acids	43100	60200	41100	49200	65600	57400	35100	43600	109000
pme2009	149	72.8	1.08	150.016	[M-H]-	-	L-(+)-Tartaric acid	Organic acids	645000	685000	682000	931000	1210000	579000	346000	347000	391000
pme2033	133	70.8	0.97	134.022	[M-H]-	C00497	L(-)-Malic acid	Organic acids	4090000	3730000	3390000	3380000	3840000	4040000	3240000	3050000	3430000
pme2049	103	56.8	1.57	104.047	[M-H]-	C05984	2-Hydroxybutanoic acid	Organic acids	288000	180000	312000	340000	408000	288000	162000	149000	309000
pme2050	191	131	0.84	192.027	[M-H]-	C00158	Citric acid	Organic acids	16600000	17000000	17500000	20400000	22400000	17900000	18400000	5520000	8770000
pme2111	175	87	0.99	176.12	[M-H]-	C00072	L-ascorbate	Organic acids	459000	582000	467000	382000	397000	400000	702000	786000	510000
pme2129	131.1	68.9	3.51	132.079	[M-H]-	-	(S)-(-)-2-Hydroxyisocaproic acid	Organic acids	161000	168000	155000	218000	235000	166000	91700	96100	158000
pme2165	155	111	1.08	156.017	[M-H]-	C00295	Orotic acid	Organic acids	1050000	996000	997000	863000	981000	1110000	938000	868000	1080000
pme2169	115	97.9	1.11	116.011	[M-H]-	C00122	Fumaric acid	Organic acids	4980000	4260000	4500000	4440000	4040000	5500000	3950000	3920000	4590000
pme2277	152	108.1	1.34	153.043	[M-H]-	-	3-Aminosalicylic acid	Organic acids	236000	239000	282000	126000	111000	189000	343000	351000	289000
pme2362	151	105	2.91	152.047	[M-H]-	C01984	Mandelic acid	Organic acids	53600	54300	55800	57300	74200	64200	38500	58400	56700
pme2380	145	80.8	1.13	146.022	[M-H]-	-	A-Ketoglutaric acid	Organic acids	334000	426000	531000	460000	572000	980000	519000	450000	456000
pme2550	173	137	0.75	174.016	[M-H]-	C00417	Cis-Aconitic acid	Organic acids	800000	901000	858000	626000	635000	809000	1290000	1340000	995000
pme2589	159.1	58.8	1.17	160.037	[M-H]-	C00322	Oxoadipic acid	Organic acids	131000	156000	155000	298000	177000	96200	77200	67600	46000
pme2598	167.1	139	2.43	168.042	[M-H]-	-	3,4-Dihydroxybenzeneacetic acid	Organic acids	361000	459000	365000	318000	367000	399000	354000	426000	430000
pme2603	152	108.1	2.67	153.043	[M-H]-	C00632	3-Hydroxyanthranilic acid	Organic acids	20300	21600	23500	20600	18900	24800	17000	24000	22800
pme2702	144.1	102	1.62	145.074	[M-H]-	C02946	4-Acetamidobutyric acid	Organic acids	203000	223000	156000	155000	151000	138000	176000	139000	153000
pme2706	153.2	109	2.64	154.027	[M-H]-	C00196	2,3-Dihydroxybenzoic acid	Organic acids	679000	754000	667000	612000	698000	730000	624000	874000	1020000
pme2884	166	124.1	0.77	167.037	[M-H]-	-	Guanidinoethyl sulfonate	Organic acids	9910	10500	8060	6910	8840	8460	11100	13100	8910
pme2923	117	99.8	1.37	118.027	[M-H]-	-	Acetoxyacetic acid	Organic acids	30100	44300	35100	9	32000	62300	40200	29400	43100
pme3009	175	98.9	0.59	174.016	[M+H]+	-	trans-Citridic acid	Organic acids	185000	232000	326000	288000	316000	195000	246000	284000	163000
pme3011	104.1	87	0.77	103.063	[M+H]+	C00334	γ-aminobutyric acid	Organic acids	1130000	1280000	1280000	913000	971000	1170000	1150000	1420000	2230000
pme3034	131	86.9	1.89	132.042	[M-H]-	-	ethylmalonate	Organic acids	19600	16000	21600	14700	14700	22900	16600	17400	23300
pme3069	556.3	371.2	10.22	555.284	[M+H]+	C05122	Taurocholic acid	Organic acids	393000	343000	364000	357000	399000	334000	450000	395000	373000
pme3093	241	170.1	0.66	240.122	[M+H]+	-	(S)-2-(4-Aminobutanamido)-3-(1-methyl-1H-imidazol-5-yl)propanoic acid	Organic acids	46400	25800	25300	17800	30300	21300	34000	43800	37700
pme3096	118	73.9	1.32	119.022	[M-H]-	C00872	Aminomalonic acid	Organic acids	2950000	3570000	3040000	2500000	2030000	2670000	2570000	3400000	3120000
pme3154	147.1	58.8	1.3	148.074	[M-H]-	-	(Rs)-Mevalonic acid	Organic acids	1310000	2010000	1800000	2590000	2530000	1450000	827000	569000	963000
pme3207	141	58.7	0.69	142.027	[M-H]-	-	trans,trans-Muconic acid	Organic acids	95600	110000	118000	11200	46700	60300	76500	76800	138000
pme3309	145.1	101.1	2.63	146.058	[M-H]-	-	2-Methylglutaric acid	Organic acids	269000	291000	286000	244000	313000	231000	199000	218000	477000
pme3346	131.1	70.8	2.63	132.079	[M-H]-	-	5-hydroxyhexanoic acid	Organic acids	5900000	5470000	5890000	12700000	10500000	4780000	1130000	1100000	1820000
pme3719	165.1	74.9	0.95	166.048	[M-H]-	-	D-Xylonic acid	Organic acids	23400000	30200000	24100000	19200000	19600000	21900000	25100000	35600000	28400000
pmb3056	355.1	181.2	1.93	356.1	[M-H]-	-	Homovanilloyl quinic acid	Organic acids	10400000	10600000	11200000	16900000	14700000	19800000	4130000	6090000	5970000
pmb3059	543.1	191.2	1.99	544.1	[M-H]-	-	Quinic acid O-di-glucuronic acid	Organic acids	94100	99400	86700	46600	25900	65800	139000	182000	90400
pmb3062	385.1	152.2	2.19	386.1	[M-H]-	-	Eudesmoyl quinic acid	Organic acids	1290000	1350000	1390000	2230000	2120000	1760000	508000	619000	885000
pme2036	191	85	1.13	192.063	[M-H]-	C00296	Quinic acid	Organic acids	1120000	992000	1370000	963000	1060000	785000	1160000	1190000	1260000
pma0675	153	135.3	3.14	152	[M+H]+	-	o-Anisic acid	Organic acids	637000	837000	805000	178000	110000	252000	1670000	1570000	1950000
pme0474	139	50.3	3.07	138.032	[M+H]+	C00156	4-Hydroxybenzoic acid	Organic acids	404000	401000	353000	463000	520000	540000	356000	371000	421000
pme1814	153	108.1	2.57	154.027	[M-H]-	C00628	2,5-dihydroxybenzoic acid (Gentisic acid)	Organic acids	266000	304000	291000	237000	218000	304000	205000	240000	341000
pme3437	213.1	154.1	4.44	212.069	[M+H]+	-	Eudesmic acid (3,4,5-trimethoxybenzoic acid)	Organic acids	64200	43700	59400	51900	9	54500	9	52000	53100
pme3576	138.1	91.9	4.01	137.048	[M+H]+	C00108	Anthranilic acid	Organic acids	27600	33700	20100	28700	44200	56900	35800	52900	43000
pme1824	153.1	109.1	2.55	154.027	[M-H]-	C00230	Protocatechuic acid	Organic acids	534000	635000	639000	512000	620000	632000	631000	590000	798000
pme0241	123	76.9	4.53	122.037	[M+H]+	C00180	Benzoic acid	Organic acids	178000	171000	182000	88800	84700	86400	83200	120000	123000
pmb0247	137.3	94.3	3.19	136.3	[M+H]+	C00568	p-Aminobenzoate	Organic acids	922000	1270000	985000	9	9	9	1000000	1170000	1530000
pmb3317	371.1	179.2	1.9	372.1	[M-H]-	-	Quinacyl syringic acid	Organic acids	5980000	6660000	7060000	8700000	5570000	6590000	7280000	7630000	5740000
pmb0312	176.1	133.4	3.63	175.1	[M+H]+	-	5-methoxyindole-3-carbaldehyde	Other metabolites	70500	83300	74500	115000	89200	92800	86100	70100	56000
pmb0812	127.1	81.2	2.82	126.1	[M+H]+	C02835	Imidazole-4-acetate	Other metabolites	899000	742000	1000000	1320000	1340000	1160000	608000	746000	808000
pmb0813	176.1	133.5	4.34	175.1	[M+H]+	-	1-Methoxyindole-3-carbaldehyde	Other metabolites	506000	408000	443000	390000	425000	350000	451000	393000	327000
pmb0818	206.1	147.5	2.48	205.1	[M+H]+	C05660	Methoxyindoleacetic acid	Other metabolites	4720000	5220000	5620000	3230000	1920000	1880000	13100000	6390000	5970000
pmb0819	157	130.4	2.45	156	[M+H]+	C02938	3-Indoleacetonitrile	Other metabolites	189000	108000	127000	80800	58000	52600	227000	115000	129000
pmb1096	118	58.2	2.47	117	[M+H]+	C00463	Indole	Other metabolites	8470000	7780000	7420000	3710000	2350000	2620000	18600000	9090000	9240000
pmc0682	133.1	105	4.16	132.1	[M+H]+	-	4-Aminoindole	Other metabolites	5330000	6140000	6020000	6200000	6160000	5460000	7670000	7340000	5460000
pme0542	162.1	144	4.99	161.048	[M+H]+	-	Indole-2-carboxylic acid	Other metabolites	111000	101000	86600	24900	14300	28400	52000	81200	245000
pme0543	160.1	116	4.32	161.048	[M-H]-	-	Indole-5-carboxylic acid	Other metabolites	11300	15400	14500	19300	14800	19000	14800	14300	17000
pme2607	192.1	114.9	3.04	191.058	[M+H]+	C05635	5-Hydroxyindole-3-acetic acid	Other metabolites	117000	146000	134000	163000	187000	168000	129000	137000	128000
pme2720	144.1	126.1	4.49	145.053	[M-H]-	C08493	Indole-3-carboxaldehyde	Other metabolites	9300	9670	12000	10300	8260	7970	7680	8420	12600
pmb0488	146.2	72.1	0.57	145.2	[M+H]+	C00315	Spermidine	Other metabolites	287000	531000	551000	507000	611000	770000	494000	432000	476000
pmb0501	131.1	72.1	0.64	130.1	[M+H]+	C00179	Agmatine	Other metabolites	6710	7330	5240	3420	4650	5470	6160	5240	8170
pmb4486	579.1	423.5	2.44	580.1	[M-H]-	C08308	Hordatine B	Other metabolites	5500	6330	4630	9960	7650	10200	5480	9	3840
pmd0017	203	112	0.6	202	[M+H]+	C00750	Spermine	Other metabolites	6700000	9500000	15400000	9900000	11400000	13700000	7020000	6920000	8290000
pme2693	131	71.9	0.72	130.111	[M+H]+	C02714	N-Acetylputrescine	Other metabolites	278000	339000	350000	244000	187000	215000	361000	481000	486000
pmb1530	317.1	299.9	7.28	316.1	[M+H]+	-	Phytocassane D	Other metabolites	229000	311000	218000	252000	470000	416000	201000	155000	240000
pme0058	555.3	495.3	7.5	556.304	[M-H]-	C08797	Cucurbitacin E	Other metabolites	8600	14400	9950	3600	6380	9040	17500	18100	8860
pme0064	513.3	513.2	6.18	514.293	[M-H]-	C08800	Cucurbitacin I	Other metabolites	13500	11600	12900	9570	11800	20800	10900	11000	9940
pme0080	557.3	539.3	6.99	558.319	[M-H]-	C08794	Cucurbitacin B	Other metabolites	15800	20000	16600	9490	9360	15700	30400	22500	13000
pme2184	515.2	411.2	6.85	514.22	[M+H]+	C08773	Nomilin	Other metabolites	14800	8590	11600	6610	6410	13100	20900	20700	14200
pme3544	471.2	425.2	6.45	470.179	[M+H]+	C03514	Limonin	Other metabolites	1690000	1820000	2020000	1850000	2420000	1750000	2050000	2160000	1290000
pmb0426	219.1	189.5	3.78	218.1	[M+H]+	C08309	5-Methoxy-N,N-dimethyltryptamine	Other metabolites	2030000	2470000	2470000	1920000	1470000	1700000	2950000	3150000	3380000
pme1450	231	144.1	4.61	232.121	[M-H]-	C01598	Melatonin	Other metabolites	185000	244000	224000	251000	291000	243000	149000	150000	213000
pme2786	219	160.1	3.23	218.106	[M+H]+	C00978	N-Acetyl-5-hydroxytryptamine	Other metabolites	61400	68100	70700	41100	54100	67200	79200	98300	65400
pma2405	280	178.4	2.77	280	Protonated	-	Feruloylcholine	Other metabolites	48700	92100	76700	71400	82700	119000	71300	77100	72500
pma6270	258.2	125.2	0.8	258.2	Protonated	C00670	sn-Glycero-3-phosphocholine	Other metabolites	64500	50900	53900	31900	18600	13000	144000	9	50400
pmb0484	104.1	60.2	0.74	103.1	[M+H]+	C00114	Choline	Other metabolites	11800000	6410000	6070000	6160000	5760000	6770000	8070000	7260000	8160000
pme1691	147.1	88	0.77	146.118	[M+H]+	C08201	Acetylcholine	Other metabolites	399000	353000	495000	423000	471000	307000	494000	319000	303000
pmb0782	86.1	56	1.16	85.1	[M+H]+	C01746	Piperidine	Other metabolites	4940000	10300000	9930000	9550000	5620000	7040000	11900000	11200000	16000000
pme1828	118.1	118.1	0.78	117.079	[M+H]+	C00719	Betaine	Other metabolites	1530000	1720000	1980000	1150000	1230000	1530000	2820000	1500000	1980000
pme2155	181	67	2.38	180	[M+H]+	C07480	Theobromine	Other metabolites	82500	72500	75000	51300	65800	55700	71600	76000	115000
pme2268	138	137.9	0.79	137.048	[M+H]+	C01004	Trigonelline	Other metabolites	17900000	18400000	18600000	10800000	6800000	23600000	31500000	19700000	22400000
pmb0789	332.1	314.7	1.14	331.1	[M+H]+	-	Pyridoxine O-glucoside	Other metabolites	3910000	3890000	3750000	4390000	4310000	4160000	3310000	3050000	2700000
pmb0801	346	184.5	1.57	345	[M+H]+	-	4-Pyridoxic acid O-hexoside	Other metabolites	766000	1070000	951000	1300000	1470000	1570000	716000	611000	502000
pme1383	170.1	134.1	1.11	169.074	[M+H]+	C00314	Pyridoxine	Other metabolites	7980000	9720000	9380000	10100000	6140000	10300000	11400000	13400000	8860000
pme1738	138.1	95	0.81	137.071	[M+H]+	C02918	3-Carbamyl-1-methylpyridinium (1-Methylnicotinamide)	Other metabolites	97300	143000	135000	85000	66500	104000	155000	157000	199000
pme2596	184.1	148.1	1.67	183.053	[M+H]+	C00847	4-Pyridoxic acid	Other metabolites	4750000	4790000	4860000	5790000	5270000	4360000	5120000	4710000	3240000
pme3333	153.1	136.1	1.48	152.059	[M+H]+	-	1,4-dihydro-1-Methyl-4-oxo-3-pyridinecarboxamide	Other metabolites	404000	462000	473000	468000	417000	571000	438000	428000	413000
pma1751	286	124.3	2.03	285	[M+H]+	-	Nicotinic acid-hexoside	Other metabolites	5510000	4190000	4160000	585000	338000	861000	6920000	13200000	7420000
pma3101	256.2	124	0.8	255.2	[M+H]+	C05841	Nicotinate ribonucleoside	Other metabolites	4870000	4890000	4560000	4670000	5110000	6630000	3430000	3030000	2990000
pmb0800	123.1	80.3	1.49	122.1	[M+H]+	C00153	Niacinamide	Other metabolites	3010000	3590000	3560000	4120000	5250000	5730000	1950000	1660000	1270000
pme0496	122	77.9	1.14	123	[M-H]-	C00253	Nicotinic acid	Other metabolites	491000	470000	482000	497000	575000	794000	339000	331000	366000
pme1137	140	122	1.43	139.027	[M+H]+	C01020	6-hydroxynicotinic acid	Other metabolites	393000	449000	428000	342000	425000	412000	406000	245000	743000
pme1709	138.1	78	3.69	137.048	[M+H]+	-	Nicotinic Acid Methyl Ester (Methyl Nicotinate)	Other metabolites	4110000	5760000	5380000	3020000	3050000	3490000	4330000	6600000	6890000
pme1261	206.1	188.2	2.29	205.131	[M+H]+	C05944	Pantothenol	Other metabolites	65700	62700	53700	45300	63400	60400	70000	24600	194000
pme2639	303.2	159.1	4.71	302.152	[M+H]+	C18166	Enterodiol	Other metabolites	58800	68300	51300	43400	41400	39200	76700	52800	129000
pmb1318	457.2	191.5	4.51	456.2	[M+H]+	-	8-Methyl-2-oxo-4-phenyl-2H-chromen-7-yl 4-(hexyloxy)benzoate	Other metabolites	4140000	3240000	3380000	3360000	4500000	4160000	2350000	2010000	2150000
pmb2654	460.1	118.2	0.74	461.1	[M-H]-	-	Anthranilate O-hexosyl-O-hexoside	Other metabolites	2840000	2960000	2970000	3130000	2060000	3210000	2400000	4370000	3660000
pmb2871	315.1	152.1	1.9	316.1	[M-H]-	-	2,5-dihydroxy benzoic acid O-hexside	Other metabolites	5780000	5450000	5120000	4680000	4180000	4170000	5570000	6010000	4710000
pmb2928	331	313.7	2.09	332	[M-H]-	-	Gallic acid O-Hexoside	Other metabolites	6090000	6470000	6540000	3690000	4120000	5730000	8460000	8800000	8430000
pmb3107	359.1	197.1	2.34	360.1	[M-H]-	-	Syringic acid O-glucoside	Other metabolites	428000	489000	473000	354000	374000	308000	576000	625000	484000
pme2670	121	91.9	3.69	122.037	[M-H]-	C00633	4-Hydroxybenzaldehyde	Other metabolites	1540000	1660000	1670000	2070000	1960000	2160000	940000	1200000	1920000
pme2478	137.1	137	3.05	138.032	[M-H]-	C16700	Protocatechuic aldehyde	Other metabolites	228000	254000	271000	199000	234000	195000	223000	255000	315000
pme0309	183	124.1	3.11	184.037	[M-H]-	-	Methyl gallate	Other metabolites	15400	17700	15200	17500	18100	18300	9230	9180	10200
pme0414	153	125.1	3.96	152.047	[M+H]+	C00755	Vanillin	Other metabolites	1390000	1350000	1350000	1670000	1110000	1660000	1020000	1270000	1370000
pmb2648	263.1	147.2	0.71	264.1	[M-H]-	C00378	Thiamine	Other metabolites	30300	31500	32500	33900	39300	40600	35300	27900	25700
pme1014	445.3	281	10.71	444.303	[M+H]+	C00828	Menaquinone (K2)	Other metabolites	2340000	4720000	3200000	784000	615000	566000	288000	608000	649000
pme2266	245.1	227.1	3.32	244.088	[M+H]+	C00120	Biotin	Other metabolites	440000	591000	510000	349000	460000	335000	597000	725000	722000
pme2289	287.2	143.4	10.93	286.23	[M+H]+	C00473	Vitamin A	Other metabolites	11300	9220	7500	10400	12000	12400	9570	9250	14700
pme3478	277.1	146.2	2.75	278.13	[M-H]-	C00831	Pantetheine	Other metabolites	49300	53600	57100	69100	50200	72000	49500	54100	86500
pma0948	138.1	77.2	1.18	137.1	[M+H]+	-	Hydroxyphenethylamine	Other metabolites	260000	307000	311000	377000	414000	479000	144000	137000	167000
pma2400	167.1	121.2	2.69	166.1	[M+H]+	-	Dihydrojasmone	Other metabolites	169000	219000	254000	226000	246000	229000	318000	265000	300000
pma2987	142.1	82.9	0.58	141.1	[M+H]+	C00860	Histidinol	Other metabolites	10100000	10300000	6360000	13300000	10700000	6340000	11200000	13800000	12000000
pma6298	96	80.2	1.07	95	[M+H]+	-	3-Hydroxypyridine	Other metabolites	54200	57500	65900	67500	49300	63200	88500	64200	53000
pma6625	405.1	242.2	4.48	406.1	[M-H]-	-	E-3,4,5'-Trihydroxy-3'-glucopyranosylstilbene	Other metabolites	712000	505000	582000	81800	9	282000	626000	1200000	1240000
pmb0064	374.1	198.6	2.18	373.1	[M+H]+	C04831	DIMBOA glucoside	Other metabolites	131000	116000	110000	69100	74800	89400	197000	171000	116000
pmb0292	387.1	331.8	7.59	386.1	[M+H]+	C00187	Cholesterol	Other metabolites	1320000	1170000	1110000	781000	809000	772000	1940000	694000	2020000
pmb0302	126.1	97.3	3.66	125.1	[M+H]+	C03557	2-Aminoethylphosphonate	Other metabolites	79900	114000	117000	193000	168000	131000	70000	64200	80800
pmb0374	136.1	119.3	1.89	135.1	[M+H]+	-	Aminopurine	Other metabolites	14700000	14800000	14000000	15600000	18900000	19700000	6140000	7970000	8260000
pmb0764	144.1	142.9	2.62	143.1	[M+H]+	C04294	4-Methyl-5-thiazoleethanol	Other metabolites	90900	114000	117000	122000	131000	137000	140000	86800	96200
pmb0767	302.4	284.9	7.3	301.4	[M+H]+	-	D-erythro-Dihydrosphingosine	Other metabolites	14400	8940	9400	12100	8040	13600	6280	9140	7250
pmb1652	149	121.3	9.64	148	[M+H]+	-	Phthalic anhydride	Other metabolites	5820000	5250000	5240000	6530000	7500000	6510000	5970000	4400000	4200000
pmb1912	474.2	327.8	2.42	473.2	[M+H]+	C00234	10-Formyl-THF	Other metabolites	1930000	1940000	1870000	770000	540000	1100000	3460000	2940000	3670000
pmb2211	343.1	240.9	6.53	342.1	[M+H]+	-	Cocamidopropyl betaine	Other metabolites	3860000	3890000	3770000	3740000	4210000	3480000	3910000	2720000	5010000
pmb2556	345.1	167.2	2.35	346.1	[M-H]-	-	Syringaldehyde O-glucoside	Other metabolites	39700	42700	37100	37800	40700	29800	48700	45100	48300
pme0516	179.2	87	0.74	180.063	[M-H]-	C00137	Inositol	Other metabolites	3490000	4020000	3860000	1740000	1900000	2930000	6410000	7640000	6560000
pme1299	183	137.1	1.4	184.037	[M-H]-	C05580	Dl-3,4-Dihydroxymandelic acid	Other metabolites	19600	19200	12000	22100	17800	15500	13000	16100	10400
pme1635	533.3	371.2	4.96	534.21	[M-H]-	C16915	Arctiin	Other metabolites	535000	694000	397000	485000	606000	1180000	501000	507000	419000
pme1640	371.1	267.1	11.63	370.105	[M+H]+	-	sesamolin	Other metabolites	481000	581000	693000	155000	182000	9	9	9	213000
pme1667	595.2	367.2	3.18	594.159	[M+H]+	C08064	Isovitexin 7-O-glucoside (Saponarin)	Other metabolites	967000	1100000	1050000	1870000	1230000	1270000	504000	356000	381000
pme1949	375	255.2	3.17	376.138	[M-H]-	C00255	Riboflavin	Other metabolites	156000	170000	162000	370000	405000	277000	50500	45100	87900
pme2246	301	58.8	3.75	302.006	[M-H]-	C10788	Ellagic acid	Other metabolites	19300	10900	12200	19500	22000	16000	13500	8850	6240
pme2366	122.1	105	2.39	121.089	[M+H]+	C05332	Phenethylamine	Other metabolites	1070000	1810000	1600000	1410000	992000	1160000	1430000	3450000	1850000
pme2367	109	80.9	3.37	108.021	[M+H]+	C00472	Quinone	Other metabolites	744000	1090000	947000	1290000	1120000	921000	1150000	861000	695000
pme2433	106	88.1	0.68	105.079	[M+H]+	C06772	Diethanolamine	Other metabolites	25800	16500	34900	17900	23700	13800	28900	17900	40100
pme2447	717.6	520.1	4.32	718.153	[M-H]-	-	lithospermic acid B	Other metabolites	53800	49000	62900	109000	96800	71600	23700	24900	39900
pme2591	147.1	131.1	2.8	146.084	[M+H]+	C03114	5,6-Dimethylbenzimidazole	Other metabolites	61800	72400	90500	52400	53200	49800	91200	99300	115000
pme2651	742.1	620.2	1.22	743.075	[M-H]-	C00006	NADP	Other metabolites	393000	447000	384000	449000	515000	525000	458000	387000	413000
pme2828	140	98.9	0.59	139.027	[M+H]+	C00870	4-Nitrophenol	Other metabolites	309000	399000	309000	359000	352000	213000	838000	645000	290000
pme2830	140	78.5	0.71	141.019	[M-H]-	-	O-Phosphorylethanolamine	Other metabolites	37000	45600	44800	15200	5190	18800	85000	68200	55600
pme2831	130	88.9	0.86	129.101	[M+H]+	C07151	1,1-Dimethylbiguanide	Other metabolites	37100	64800	81800	61000	54500	66300	74500	80700	103000
pme3148	400.3	341.4	8.17	399.335	[M+H]+	C02990	L-Palmitoylcarnitine	Other metabolites	18600	20700	13000	9	6530	10900	19700	23300	37700
pme3221	165	137.1	6.54	164.084	[M+H]+	C10469	Isoeugenol	Other metabolites	99900	135000	132000	226000	186000	136000	111000	123000	121000
pme3511	287.1	153.1	1.19	288.059	[M-H]-	-	Orotidine	Other metabolites	55100	58100	55300	34100	33400	56600	79500	63400	48800
