# Supplementary material for: Integration of metabolomics and existing omics data reveals new insights into phytoplasma-induced metabolic reprogramming in host plants
Source: PLoS One. 2021 Feb 4;16(2):e0246203. doi: 10.1371/journal.pone.0246203 (PMC7861385; doi:10.1371/journal.pone.0246203)
Supplement: S2 Table — (XLSX) [file pone.0246203.s003.xlsx]

## Sheet: Sheet1
S2 Table. Details of the differential metabolites identified between SCV-IL and M-HL samples.
Compound Index	Compounds	Class	Subclass	Samples						OPLS-DA derived		Log fold change	Type of differential metabolites	KEGG cpd_ID	KEGG_map
				M-HL-1	M-HL-2	M-HL-3	SCV-IL-1	SCV-IL-2	SCV-IL-3	VIP value	FoldChange
pmb2858	Maltotetraose	Sugars and and their derivatives	Sugars	9870	7600	8830	25100	32500	20600	1.23564	2.97338	1.57211	up	C02052	--
pme0500	D(+)-Melezitose	Sugars and and their derivatives	Sugars	14800	17800	20500	57600	82800	44900	1.30905	3.48964	1.80308	up	--	--
pme1846	D(+)-Glucose	Sugars and and their derivatives	Sugars	1130000	942000	1580000	4300000	4160000	3090000	1.27748	3.16265	1.66113	up	C00031	ko00010,ko00030,ko00052,ko00500,ko00520,ko00521,ko00524,ko00901,ko01100,ko01110,ko01130,ko02010,ko02020,ko02060,ko04066,ko04068,ko04113,ko04152,ko04742,ko04910,ko04911,ko04917,ko04922,ko04930,ko04931,ko04932,ko04933,ko04973,ko04976,ko04978,ko05111,ko05230
pme3160	D-Glucose 6-phosphate	Sugars and and their derivatives	Phosphorylated sugars	987000	537000	1090000	3920000	4720000	4430000	1.53058	5	2.32193	up	C00092	ko00500,ko00521,ko00524,ko00562,ko01062,ko01100,ko01130,ko02020,ko02060,ko04911,ko04917,ko04918,ko04931,ko04973,ko05111,ko05230
pme3163	D-Sedoheptuiose 7-phosphate	Sugars and and their derivatives	Phosphorylated sugars	1680000	1320000	2100000	3310000	3760000	4130000	1.05043	2.19608	1.13493	up	--	--
pma0461	14,15-Dehydrocrepenynic acid	Fatty acids/lipids	Fatty acids	500000	556000	475000	1240000	1090000	1450000	1.13771	2.46897	1.30391	up	--	--
pmb0885	4-oxo-9Z,11Z,13E,15E-octadecatetraenoic acid	Fatty acids/lipids	Fatty acids	645000	702000	583000	247000	201000	393000	1.07452	0.435751	-1.19842	down	--	--
pmb0889	Punicic acid	Fatty acids/lipids	Fatty acids	334000	387000	382000	768000	699000	867000	1.03742	2.11605	1.08137	up	C08364	--
pmb2221	4-Hydroxysphinganine	Fatty acids/lipids	Fatty acids	18000	11900	9	40100	38700	39100	1.71067	3.94196	1.97891	up	C12144	ko00600,ko01100
pmb2778	9,10-Epoxyoctadecadienoic acid	Fatty acids/lipids	Fatty acids	295000	297000	296000	590000	513000	724000	1.00366	2.05743	1.04085	up	--	--
pmb2787	9-Oxooctadecadienoic acid	Fatty acids/lipids	Fatty acids	2800	2410	2550	8690	7250	8240	1.28798	3.11598	1.63969	up	--	--
pmb2799	12,13-Epoxyoctadecadienoic acid	Fatty acids/lipids	Fatty acids	6080	4250	4160	14600	14300	10800	1.19483	2.73982	1.45408	up	--	--
pmb0890	Monoacylglycerol (18:2)	Fatty acids/lipids	Simple glycerolipids	844000	762000	839000	2030000	1670000	1640000	1.05965	2.18405	1.12701	up	--	--
pmb0160	Monoacylglycerol (18:3) isomer5	Fatty acids/lipids	Simple glycerolipids	6440000	8300000	7390000	18600000	13800000	25200000	1.12691	2.6028	1.38007	up	--	--
pmb1562	Monoacylglycerol (18:4) isomer3	Fatty acids/lipids	Simple glycerolipids	62000	32700	29300	21700	9	19300	1.58218	0.330718	-1.59633	down	--	--
pmb2363	Monoacylglycerol (18:1) isomer1	Fatty acids/lipids	Simple glycerolipids	12400	26100	9	73000	46400	33700	1.72069	3.97569	1.99121	up	--	--
pmb0159	Diglycosyl monoacylglycerol (18:2) isomer2	Fatty acids/lipids	Glyceroglycolipids	577000	642000	534000	1200000	1110000	1910000	1.07513	2.4073	1.26742	up	--	--
pmb0161	Diglycosyl monoacylglycerol (18:2) isomer1	Fatty acids/lipids	Glyceroglycolipids	367000	372000	528000	1410000	1040000	1240000	1.23486	2.91239	1.5422	up	--	--
pmb0163	Diglycosyl monoacylglycerol (18:2) isomer3	Fatty acids/lipids	Glyceroglycolipids	363000	407000	499000	1460000	1060000	1220000	1.24267	2.9472	1.55935	up	--	--
pmb2251	Diglycosyl monoacylglycerol (18:1)	Fatty acids/lipids	Glyceroglycolipids	2720000	3070000	2680000	6340000	5370000	9530000	1.10436	2.50767	1.32635	up	--	--
pmb2383	Monoglycosyl monoacylglycerol (18:2) isomer2	Fatty acids/lipids	Glyceroglycolipids	78800	70800	89600	285000	181000	214000	1.20742	2.84281	1.50732	up	--	--
pmb0848	LysoPC 16:1 (2n isomer)	Fatty acids/lipids	Glycerophospholipids	636000	619000	621000	1390000	1740000	1680000	1.16751	2.56397	1.35838	up	--	--
pmb0863	LysoPC 16:2 (2n isomer)	Fatty acids/lipids	Glycerophospholipids	90100	94000	135000	194000	249000	308000	1.07386	2.35349	1.2348	up	--	--
pmb0865	LysoPC 18:3 (2n isomer)	Fatty acids/lipids	Glycerophospholipids	15800000	18100000	15200000	34100000	38200000	31600000	1.0393	2.11609	1.0814	up	--	--
pmb0873	LysoPC 18:2 (2n isomer)	Fatty acids/lipids	Glycerophospholipids	779000	909000	881000	2100000	2510000	2370000	1.20604	2.71701	1.44202	up	--	--
pme0021	L-Phenylalanine	Amino acids and their derivatives	Protein amino acids	457000	367000	396000	1440000	1010000	920000	1.18781	2.7623	1.46587	up	C00079	ko00360,ko00400,ko00460,ko00940,ko00960,ko00966,ko00970,ko01060,ko01061,ko01063,ko01064,ko01070,ko01100,ko01110,ko01130,ko01210,ko01230,ko02010,ko04974,ko04978,ko05230
pme0042	L-(+)-Arginine	Amino acids and their derivatives	Protein amino acids	18900000	11600000	5110000	649000	656000	2540000	1.73974	0.107975	-3.21123	down	C00062	ko00220,ko00261,ko00330,ko00331,ko00472,ko00970,ko01060,ko01064,ko01100,ko01110,ko01130,ko01230,ko02010,ko04974,ko05014,ko05132,ko05142,ko05146,ko05230
pme0050	L-Tryptophan	Amino acids and their derivatives	Protein amino acids	3000000	1960000	2060000	16400000	8800000	8930000	1.47811	4.86182	2.2815	up	C00078	ko00260,ko00380,ko00400,ko00404,ko00901,ko00966,ko00970,ko01060,ko01061,ko01063,ko01070,ko01100,ko01110,ko01130,ko01210,ko01230,ko04726,ko04974,ko04978,ko05143,ko05230
pme1070	L-(-)-Tyrosine	Amino acids and their derivatives	Protein amino acids	853000	589000	884000	3040000	2710000	2850000	1.38107	3.69733	1.88649	up	C00082	ko00130,ko00231,ko00261,ko00350,ko00360,ko00400,ko00401,ko00460,ko00680,ko00730,ko00940,ko00950,ko00965,ko00966,ko00970,ko01055,ko01059,ko01060,ko01063,ko01100,ko01110,ko01130,ko01210,ko01230,ko04728,ko04916,ko04917,ko04974,ko05012,ko05030,ko05031,ko05034,ko05230
pme0007	L-Citrulline	Amino acids and their derivatives	Nonprotein amino acids	430000	333000	204000	40200	55600	178000	1.31273	0.283144	-1.82039	down	C00327	ko00220,ko01100,ko01110,ko01130,ko01230
pme0016	L-(-)-Cystine	Amino acids and their derivatives	Nonprotein amino acids	223000	191000	166000	85100	94800	55700	1.11977	0.406207	-1.29971	down	C00491	ko00270,ko02010,ko04216,ko04974
pme0057	DL-homocysteine	Amino acids and their derivatives	Nonprotein amino acids	35100	51800	40600	247000	152000	123000	1.38514	4.09412	2.03355	up	C00155	ko00270,ko00920,ko01100,ko01110,ko01230,ko01523,ko04621
pme3388	L-Homoarginine	Amino acids and their derivatives	Nonprotein amino acids	12300000	12000000	7380000	1690000	1730000	3940000	1.43173	0.232323	-2.10579	down	C01924	--
pmb2855	L-Glutamine O-hexside	Amino acids and their derivatives	Amino acid derivatives	23400	31700	23100	9710	7820	9510	1.22959	0.34578	-1.53207	down	--	--
pmb3264	Glutathione oxidized	Amino acids and their derivatives	Amino acid derivatives	222000	146000	160000	47100	54600	87100	1.18938	0.357576	-1.48368	down	C00127	ko00480,ko04216,ko04918
pme0123	Glycyl-L-proline	Amino acids and their derivatives	Amino acid derivatives	7340	4540	6190	17100	44800	23200	1.41802	4.70946	2.23556	up	--	--
pme2427	N-Acetyl-L-tyrosine	Amino acids and their derivatives	Amino acid derivatives	267000	213000	220000	56000	63500	86800	1.32835	0.294714	-1.76261	down	--	--
pme2614	Methionine sulfoxide	Amino acids and their derivatives	Amino acid derivatives	6900	5360	5580	11800	12600	13500	1.04306	2.12444	1.08708	up	--	--
pme3827	3,4-Dihydroxy-DL-phenylalanine	Amino acids and their derivatives	Amino acid derivatives	826000	9	1190000	3340000	2960000	2900000	1.9985	4.56347	2.19013	up	C00355	ko00350,ko00950,ko00965,ko01060,ko01063,ko01100,ko01110,ko04728,ko04917,ko05012,ko05030,ko05031,ko05034
pmd0023	Adenosine	Nucleosides and their derivatives	Nucleosides	1140000	1240000	1210000	260000	372000	421000	1.33592	0.293315	-1.76948	down	C00212	ko00230,ko01100,ko04022,ko04024,ko04071,ko04080,ko04270,ko04923,ko04924,ko05012,ko05032,ko05034
pme1063	Uridine	Nucleosides and their derivatives	Nucleosides	1910000	1500000	2220000	790000	704000	998000	1.05784	0.442629	-1.17583	down	C00299	ko00240,ko01100
pme3732	Cytidine	Nucleosides and their derivatives	Nucleosides	4890000	5620000	6390000	1720000	1520000	1790000	1.32614	0.297633	-1.74839	down	C00475	ko00240,ko01100
pme1373	2'-Deoxycytidine-5'-monophosphate	Nucleosides and their derivatives	Nucleotides	26700	23000	17400	9	9	20400	2.33999	0.304292	-1.71647	down	C00239	ko00240,ko01100
pmb2684	Cyclic AMP	Nucleosides and their derivatives	Nucleotides	96100	100000	105000	25300	34000	36500	1.29205	0.318167	-1.65215	down	C00575	ko00230,ko01522,ko02025,ko02026,ko04010,ko04014,ko04015,ko04020,ko04022,ko04024,ko04062,ko04072,ko04111,ko04113,ko04114,ko04211,ko04213,ko04261,ko04270,ko04340,ko04371,ko04540,ko04611,ko04670,ko04710,ko04713,ko04720,ko04723,ko04724,ko04725,ko04726,ko04727,ko04728,ko04740,ko04742,ko04750,ko04910,ko04911,ko04912,ko04913,ko04914,ko04915,ko04916,ko04918,ko04919,ko04921,ko04922,ko04923,ko04924,ko04925…
pme3835	Guanosine 3',5'-cyclic monophosphate	Nucleosides and their derivatives	Nucleotides	71300	71000	89600	257000	220000	223000	1.26806	3.01854	1.59385	up	C00942	ko00230,ko04022,ko04270,ko04540,ko04611,ko04713,ko04730,ko04740,ko04744,ko04921,ko04923,ko04924,ko04925,ko04970,ko04976
pmc0274	6-Methylthiopurine	Nucleosides and their derivatives	Others	1580000	1350000	1420000	5280000	3210000	3150000	1.14971	2.67586	1.42	up	C16614	ko00983
pmc0281	Adenosine O-ribose	Nucleosides and their derivatives	Others	5010000	5210000	4160000	1410000	1730000	2660000	1.12753	0.403338	-1.30994	down	--	--
pme0033	Hypoxanthine	Nucleosides and their derivatives	Others	1140000	999000	1150000	528000	444000	560000	1.04985	0.465795	-1.10223	down	C00262	ko00230,ko01100
pme0256	Xanthine	Nucleosides and their derivatives	Others	158000	133000	181000	397000	411000	320000	1.11328	2.38983	1.25691	up	C00385	ko00230,ko00232,ko01060,ko01065,ko01100,ko01110,ko01120
pmb2657	Argininosuccinate	Organic acids		156000	75700	102000	519000	744000	723000	1.60758	5.95145	2.57324	up	C03406	ko00220,ko00250,ko01100,ko01110,ko01130,ko01230
pma0675	o-Anisic acid	Organic acids		178000	110000	252000	1670000	1570000	1950000	1.82434	9.61111	3.2647	up	--	--
pme0024	2-Aminoethanesulfonic acid	Organic acids		7280	7900	13500	38000	47100	44500	1.48094	4.51883	2.17595	up	C00245	ko00120,ko00430,ko00920,ko01100,ko02010,ko04080
pmb3101	2-Isopropylmalate	Organic acids		10300000	8300000	3930000	811000	791000	1220000	1.68154	0.125255	-2.99706	down	C02504	ko00290,ko00620,ko01100,ko01110,ko01210,ko01230
pme0272	Benzoylformic acid	Organic acids		20100	7400	20800	9	9	5570	2.4392	0.115694	-3.11162	down	C02137	ko00360,ko00627,ko01120
pme0292	(3,4-Dimethoxyphenyl) acetic acid	Organic acids		15300	15100	27200	9	8310	18300	1.44048	0.462135	-1.11361	down	--	--
pme1683	D-Pantothenic dcid	Organic acids		15900	14700	23800	52800	37500	40000	1.09683	2.39522	1.26016	up	C12276	--
pme1851	Creatine	Organic acids		257000	359000	348000	753000	600000	687000	1.02696	2.11618	1.08146	up	C00300	ko00260,ko00330,ko01100
pme2009	L-(+)-Tartaric acid	Organic acids		931000	1210000	579000	346000	347000	391000	1.07375	0.398529	-1.32724	down	--	--
pme2277	3-Aminosalicylic acid	Organic acids		126000	111000	189000	343000	351000	289000	1.0828	2.30751	1.20634	up	--	--
pme2589	Oxoadipic acid	Organic acids		298000	177000	96200	77200	67600	46000	1.1024	0.334034	-1.58193	down	C00322	ko00300,ko00310,ko00380,ko00680,ko01100,ko01120,ko01130,ko01210,ko01230
pme3154	(Rs)-Mevalonic acid	Organic acids		2590000	2530000	1450000	827000	569000	963000	1.15808	0.359056	-1.47772	down	--	--
pme3207	trans,trans-Muconic acid	Organic acids		11200	46700	60300	76500	76800	138000	1.04961	2.46447	1.30128	up	--	--
pme3346	5-hydroxyhexanoic acid	Organic acids		12700000	10500000	4780000	1130000	1100000	1820000	1.61165	0.144746	-2.7884	down	--	--
pmb0247	p-Aminobenzoate	Organic acids		9	9	9	1000000	1170000	1530000	4.16818	137037	17.0642	up	C00568	ko00627,ko00790,ko01061,ko01100,ko01120
pme1472	Vanillic acid	Organic acids		147000	89100	108000	448000	336000	257000	1.22955	3.02528	1.59707	up	C06672	ko00627,ko01120
pmb3056	Homovanilloyl quinic acid	Organic acids		16900000	14700000	19800000	4130000	6090000	5970000	1.2866	0.314981	-1.66667	down	--	--
pmb3059	Quinic acid O-di-glucuronic acid	Organic acids		46600	25900	65800	139000	182000	90400	1.18675	2.97469	1.57274	up	--	--
pmb3062	Eudesmoyl quinic acid	Organic acids		2230000	2120000	1760000	508000	619000	885000	1.26063	0.329296	-1.60254	down	--	--
pma0760	Selgin O-malonylhexoside	Flavonoids	Flavone	6950000	6510000	6110000	1370000	1090000	2390000	1.42404	0.247828	-2.01259	down	--	--
pma0825	Chrysin O-malonylhexoside	Flavonoids	Flavone	2700000	2550000	10900000	1100000	1270000	839000	1.29189	0.1987	-2.33134	down	--	--
pma6499	Limocitrin O-hexoside	Flavonoids	Flavone	602000	666000	768000	2050000	1820000	1590000	1.19158	2.68173	1.42316	up	--	--
pmb0588	Luteolin 3',7-di-O-glucoside	Flavonoids	Flavone	2980000	3190000	3440000	3930000	9980000	11500000	1.00794	2.64412	1.40279	up	--	--
pmb0605	Apigenin 7-O-glucoside (Cosmosiin)	Flavonoids	Flavone	6360000	7060000	12000000	21900000	21500000	13400000	1.01194	2.23446	1.15993	up	C04608	ko00944
pmb0608	Chrysoeriol O-malonylhexoside	Flavonoids	Flavone	37200	40800	49800	9	9	26500	2.50494	0.207496	-2.26884	down	--	--
pmb0733	Tricin 5-O-rutinoside	Flavonoids	Flavone	30100	45800	104000	194000	146000	326000	1.31466	3.70206	1.88833	up	--	--
pmb2978	Apigenin O-hexosyl-O-pentoside	Flavonoids	Flavone	344000	561000	465000	1950000	2290000	1580000	1.44124	4.24818	2.08684	up	--	--
pmb2987	Acacetin O-acetyl hexoside	Flavonoids	Flavone	1110000	1390000	1140000	3720000	3470000	4660000	1.30391	3.25549	1.70288	up	--	--
pmb2991	Apigenin O-hexosyl-O-rutinoside	Flavonoids	Flavone	123000	88700	99000	366000	326000	227000	1.22685	2.95784	1.56454	up	--	--
pmb3000	Chrysoeriol O-acetylhexoside	Flavonoids	Flavone	245000	167000	129000	14700	21300	17300	1.82053	0.0985213	-3.34342	down	--	--
pmb3042	Tricin 5-O-hexoside	Flavonoids	Flavone	113000	114000	161000	336000	392000	332000	1.20345	2.73196	1.44994	up	--	--
pmb3044	Tricin di-O-hexoside	Flavonoids	Flavone	33800	37700	43500	147000	184000	205000	1.49307	4.66087	2.2206	up	--	--
pmb3046	Tricin 7-O-hexoside	Flavonoids	Flavone	141000	168000	179000	575000	570000	198000	1.02334	2.75205	1.46051	up	--	--
pme0368	Apigenin 7-rutinoside (Isorhoifolin)	Flavonoids	Flavone	668000	373000	1310000	4880000	6000000	4260000	1.65057	6.43981	2.68702	up	--	--
pma6389	Ayanin	Flavonoids	Flavonol	9770	9	14900	50200	34400	21800	1.70724	4.31136	2.10814	up	C04444	ko00944
pmb0565	Syringetin 3-O-hexoside	Flavonoids	Flavonol	656000	580000	777000	2020000	1640000	1600000	1.17387	2.61302	1.38572	up	--	--
pmb0706	Quercetin 5-O-malonylhexosyl-hexoside	Flavonoids	Flavonol	796000	781000	335000	166000	149000	151000	1.34518	0.243724	-2.03668	down	--	--
pmb0709	Quercetin 7-O-malonylhexosyl-hexoside	Flavonoids	Flavonol	2560000	2150000	1500000	299000	437000	512000	1.50753	0.200966	-2.31498	down	--	--
pmb3013	Isorhamnetin O-acetyl-hexoside	Flavonoids	Flavonol	1310000	1030000	806000	207000	160000	242000	1.53194	0.193579	-2.369	down	--	--
pmb3026	Quercetin O-acetylhexoside	Flavonoids	Flavonol	57200000	53100000	33900000	7380000	6880000	5380000	1.68969	0.1362	-2.8762	down	--	--
pme0196	Kaempferol	Flavonoids	Flavonol	41100	25300	9	107000	88500	68700	1.7577	3.97838	1.99218	up	C05903	ko00941,ko00944,ko01061,ko01100,ko01110
pme0199	Quercetin	Flavonoids	Flavonol	388000	281000	374000	777000	795000	841000	1.10094	2.31352	1.21009	up	C00389	ko00941,ko00944,ko01100,ko01110,ko04152
pme1478	Myricetin	Flavonoids	Flavonol	8010	5970	12000	49400	29000	19500	1.29989	3.76828	1.91391	up	C10107	ko00941,ko00944
pme1521	Dihydroquercetin (Taxifolin)	Flavonoids	Flavonol	44300	24200	41600	58100	84300	126000	1.03422	2.43778	1.28557	up	C01617	ko00941,ko01061,ko01100,ko01110
pme1588	Isorhamnetin	Flavonoids	Flavonol	171000	120000	203000	33800	45900	123000	1.08255	0.410324	-1.28516	down	C10084	--
pme2491	Kaempferol 3,7-dirhamnoside (Kaempferitrin)	Flavonoids	Flavonol	53600	31400	73800	302000	277000	216000	1.52418	5.0063	2.32374	up	C16981	--
pme2963	Aromadedrin (Dihydrokaempferol)	Flavonoids	Flavonol	76800	59100	103000	136000	218000	293000	1.11662	2.70825	1.43736	up	C00974	ko00941,ko01061,ko01100,ko01110
pme3469	Kaempferol-3-O-robinoside-7-O-rhamnoside (Robinin)	Flavonoids	Flavonol	589000	414000	599000	9	9	9	4.01803	1.68539e-05	-15.8566	down	C10178	--
pme3514	Morin	Flavonoids	Flavonol	354000	304000	361000	692000	733000	743000	1.04943	2.12758	1.08921	up	C10105	--
pme0371	Naringenin 7-O-glucoside (Prunin)	Flavonoids	Flavanone	15600000	10700000	15100000	31300000	32200000	25600000	1.03583	2.15217	1.10579	up	C09099	ko00941
pme1201	Phloretin	Flavonoids	Flavanone	14200	8870	14900	57900	53700	46900	1.44033	4.17435	2.06155	up	C00774	--
pme1399	Xanthohumol	Flavonoids	Flavanone	11800	12200	15900	29400	26300	39400	1.09324	2.38346	1.25306	up	C16417	ko00941
pme2984	Isosakuranetin-7-neohesperidoside (Poncirin)	Flavonoids	Flavanone	5240000	5360000	4060000	1480000	1460000	1260000	1.34392	0.286494	-1.80342	down	C09830	--
pme3282	Afzelechin (3,5,7,4'-Tetrahydroxyflavan)	Flavonoids	Flavanone	49200	32600	59900	18600	19200	20300	1.08091	0.410021	-1.28623	down	C09320	ko00941,ko01110
pme3461	Homoeriodictyol	Flavonoids	Flavanone	13300	11300	20300	3380	4590	11000	1.04617	0.422494	-1.243	down	C09756	ko00941
pme1568	Orobol (5,7,3',4'-tetrahydroxyisoflavone)	Flavonoids	Isoflavone	36000	25800	53100	203000	124000	124000	1.37771	3.92515	1.97275	up	C10510	--
pme3261	6-Hydroxydaidzein	Flavonoids	Isoflavone	642000	688000	424000	1850000	1820000	1270000	1.19935	2.81642	1.49386	up	C14314	ko00943,ko01110
pme3279	2'-Hydroxygenistein	Flavonoids	Isoflavone	3300000	2830000	2300000	953000	1480000	1550000	1.00233	0.472479	-1.08168	down	C12134	ko00943
pma1590	Peonidin O-hexoside	Flavonoids	Anthocyanins	350000	470000	481000	1300000	1090000	1270000	1.22222	2.81322	1.49222	up	--	--
pmb0545	Rosinidin O-hexoside	Flavonoids	Anthocyanins	283000	9	192000	342000	328000	310000	1.62643	2.06312	1.04483	up	--	--
pmb0563	Peonidin	Flavonoids	Anthocyanins	42500	9	9	110000	91900	9	1.3742	4.74879	2.24756	up	C08726	--
pme1398	Delphinidin 3-O-glucoside (Mirtillin)	Flavonoids	Anthocyanins	12100000	10600000	7490000	3070000	3370000	2540000	1.30364	0.297449	-1.74928	down	C12138	ko00942
pme3391	Petunidin 3-O-glucoside	Flavonoids	Anthocyanins	568000	707000	9	841000	1010000	913000	1.7083	2.16783	1.11625	up	C12139	ko00942
pme3609	Cyanidin	Flavonoids	Anthocyanins	1180000	1680000	1780000	3180000	4150000	4490000	1.14146	2.54741	1.34903	up	C05905	ko00941,ko00942,ko01061,ko01110
pma6516	C-hexosyl-apigenin O-hexosyl-O-hexoside	Flavonoids	Flavone C-glycosides	2210000	2970000	2750000	5820000	7790000	7200000	1.17205	2.62421	1.39188	up	--	--
pmb0619	Eriodictiol 6-C-hexoside 8-C-hexoside-O-hexoside	Flavonoids	Flavone C-glycosides	257000	239000	236000	534000	767000	798000	1.21736	2.86749	1.51979	up	--	--
pmb0622	C-hexosyl-luteolin O-hexoside	Flavonoids	Flavone C-glycosides	139000	143000	105000	9	28400	38200	1.89818	0.172116	-2.53854	down	--	--
pmb0624	6-C-hexosyl-luteolin O-hexoside	Flavonoids	Flavone C-glycosides	135000	199000	9	338000	421000	253000	1.74481	3.02986	1.59925	up	--	--
pmb0657	C-rhamnosyl-acacetin O-p-coumaroylhexoside	Flavonoids	Flavone C-glycosides	34200	28100	39100	76300	97000	51700	1.00171	2.21893	1.14987	up	--	--
pmb0689	Chrysoeriol C-hexoside	Flavonoids	Flavone C-glycosides	59800	62800	76700	267000	204000	180000	1.29717	3.26643	1.70772	up	--	--
pmb2977	Chrysoeriol 8-C-pentosyl-O-rutinoside	Flavonoids	Flavone C-glycosides	57600	52800	9	306000	254000	189000	1.97945	6.78387	2.76211	up	--	--
pmb3024	Luteolin C-hexoside	Flavonoids	Flavone C-glycosides	20300	27800	32300	10500	11400	15000	1.01882	0.458955	-1.12357	down	--	--
pme3227	Vitexin 2''-O-beta-L-rhamnoside	Flavonoids	Flavone C-glycosides	40000	9	39500	144000	153000	74800	1.80594	4.6762	2.22534	up	C12628	ko00944
pmb0835	Gallocatechin-gallocatechin	Flavonoids	Catechin derivatives	2050000	3060000	2470000	7820000	11600000	10500000	1.40076	3.94723	1.98084	up	--	--
pmb2947	Catechin-catechin-catechin	Flavonoids	Catechin derivatives	1840000	788000	2920000	7090000	6070000	3930000	1.22077	3.08039	1.62311	up	--	--
pmb3114	Epicatechin-epiafzelechin	Flavonoids	Catechin derivatives	329000	205000	580000	1210000	1010000	693000	1.11928	2.6149	1.38676	up	--	--
pme1514	Epigallocatechin (EGC)	Flavonoids	Catechin derivatives	41900	26900	31000	173000	374000	754000	1.82567	13.0361	3.70444	up	C12136	ko00941,ko01110
pme1535	(+)-Gallocatechin (GC)	Flavonoids	Catechin derivatives	27400	22200	37600	173000	384000	763000	1.88658	15.1376	3.92007	up	C12127	ko00941,ko01110
pmb0837	Procyanidin A3	Flavonoids	Proanthocyanidins	931000	353000	940000	9	9	9	4.06046	1.21403e-05	-16.3298	down	--	--
pme0431	Procyanidin A1	Flavonoids	Proanthocyanidins	430000	528000	464000	1980000	1510000	2280000	1.41661	4.05767	2.02065	up	--	--
pme0433	Procyanidin A2	Flavonoids	Proanthocyanidins	829000	978000	1180000	2300000	1990000	4770000	1.15749	3.03314	1.60081	up	C10237	--
pme0434	Procyanidin B2	Flavonoids	Proanthocyanidins	6380000	3510000	8840000	18600000	16500000	9480000	1.02406	2.38014	1.25105	up	--	--
pme0436	Procyanidin B3	Flavonoids	Proanthocyanidins	8580000	5070000	12400000	27700000	23400000	13500000	1.05082	2.47985	1.31025	up	--	--
pmb3047	Tricin 4'-O-(syringyl alcohol) ether 5-O-hexoside	Flavonoids	Flavonolignan	106000	145000	183000	47500	38000	55900	1.24209	0.325806	-1.61791	down	--	--
pme0300	Cinnamic acid	Phenylpropanoids	Cinnamic acid and its derivatives	579000	488000	1130000	1750000	2400000	9740000	1.38727	6.32226	2.66044	up	C00423	ko00130,ko00360,ko00940,ko01060,ko01070,ko01100,ko01110,ko01120,ko01220
pmb0423	Hydroxy-methoxycinnamate	Phenylpropanoids	Cinnamic acid and its derivatives	9	63300	9	2200000	3260000	1560000	3.43564	110.869	6.79271	up	--	--
pmb2819	O-Caffeoyl maltotriose	Phenylpropanoids	Cinnamic acid and its derivatives	9	9	4360	18500	12100	9610	2.44553	9.18456	3.19921	up	--	--
pmb2831	Protocatechuic acid O-glucoside	Phenylpropanoids	Cinnamic acid and its derivatives	9300000	9480000	10000000	21600000	20300000	21300000	1.07428	2.19597	1.13486	up	--	--
pme1637	Coniferyl alcohol	Phenylpropanoids	Cinnamic acid and its derivatives	57000	28400	34500	82800	104000	108000	1.1168	2.45872	1.2979	up	C00590	ko00940,ko01061,ko01100,ko01110
pme1646	Pinoresinol	Phenylpropanoids	Cinnamic acid and its derivatives	351000	245000	249000	581000	781000	1190000	1.20327	3.02012	1.59461	up	--	--
pme3245	Medicarpin	Phenylpropanoids	Cinnamic acid and its derivatives	74000	69200	169000	9	9	33000	2.71186	0.105759	-3.24115	down	C10503	ko00943,ko01061,ko01110
pme3246	Coniferin	Phenylpropanoids	Cinnamic acid and its derivatives	2570000	2620000	2640000	10600000	12100000	12800000	1.48759	4.53384	2.18073	up	C00761	ko00940
pme3443	Sinapaldehyde	Phenylpropanoids	Cinnamic acid and its derivatives	67800	64200	104000	159000	190000	152000	1.02054	2.12288	1.08602	up	--	--
pme0424	trans-cinnamaldehyde	Phenylpropanoids	Cinnamic acid and its derivatives	46800	31000	163000	159000	159000	283000	1.10221	2.49585	1.31953	up	C00903	ko00940,ko01060,ko01100,ko01110,ko04750
pma0110	O-Sinapoyl quinic acid	Phenylpropanoids	Cinnamic acid and its derivatives	76800	88800	95900	54900	9	43100	1.61543	0.374795	-1.41582	down	--	--
pma3724	1-O-Feruloyl quinic acid	Phenylpropanoids	Cinnamic acid and its derivatives	5560000	4150000	5350000	11800000	18400000	11800000	1.18597	2.78884	1.47967	up	--	--
pmb0749	O-Feruloyl quinic acid	Phenylpropanoids	Cinnamic acid and its derivatives	1690000	1710000	1260000	364000	467000	697000	1.25387	0.327897	-1.60869	down	--	--
pmb0750	Neochlorogenic acid (5-O-Caffeoylquinic acid)	Phenylpropanoids	Cinnamic acid and its derivatives	6400000	5990000	5590000	1770000	2320000	2820000	1.17233	0.384316	-1.37964	down	C17147	--
pmb0752	3-O-Feruloyl quinic acid	Phenylpropanoids	Cinnamic acid and its derivatives	67700000	58300000	54500000	6790000	8900000	10800000	1.67606	0.146759	-2.76848	down	C02572	--
pmb0758	Anisic acid O-feruloyl hexoside	Phenylpropanoids	Cinnamic acid and its derivatives	134000	204000	114000	55600	9	9	2.75111	0.123049	-3.0227	down	--	--
pma0680	N', N''-Feruloyl,caffeoylspermidine	Phenylpropanoids	Cinnamic acid and its derivatives	103000	106000	70900	9	55900	66600	1.5612	0.437688	-1.19202	down	--	--
pma0702	N', N''-disinapoylspermidine	Phenylpropanoids	Cinnamic acid and its derivatives	21000000	17200000	17100000	6590000	8650000	8050000	1.11249	0.421157	-1.24757	down	--	--
pma1839	N-sinapoyl cadaverine	Phenylpropanoids	Cinnamic acid and its derivatives	96200	115000	106000	244000	198000	219000	1.02653	2.08386	1.05926	up	--	--
pma6460	5-O-p-Coumaroylquinic acid	Phenylpropanoids	Coumarin and its derivatives	20800000	20400000	24400000	6720000	9710000	10400000	1.12785	0.408994	-1.28985	down	--	--
pmb0751	5-O-p-Coumaroyl shikimic acid	Phenylpropanoids	Coumarin and its derivatives	123000	69600	88000	741000	837000	744000	1.7635	8.27512	3.04878	up	--	--
pmb3055	p-Coumaroyl quinic acid O-glucuronic acid	Phenylpropanoids	Coumarin and its derivatives	65300	38400	55100	148000	166000	187000	1.28478	3.15491	1.6576	up	--	--
pmb3061	5-O-p-coumaroyl quinic acid O-hexoside	Phenylpropanoids	Coumarin and its derivatives	32800000	23300000	47900000	5480000	8160000	9220000	1.44162	0.219808	-2.18569	down	--	--
pmb3064	3-O-p-coumaroyl quinic acid O-hexoside	Phenylpropanoids	Coumarin and its derivatives	34300000	23800000	45600000	3630000	4850000	5550000	1.68576	0.135294	-2.88583	down	--	--
pmb3068	1-O-p-Coumaroyl quinic acid	Phenylpropanoids	Coumarin and its derivatives	36900000	33300000	56800000	3350000	5370000	6120000	1.75673	0.11685	-3.09727	down	--	--
pmb3074	3-O-p-Coumaroyl quinic acid	Phenylpropanoids	Coumarin and its derivatives	11300000	8500000	10500000	18100000	24300000	28400000	1.07515	2.33663	1.22443	up	--	--
pmb3075	3-O-p-Coumaroyl shikimic acid	Phenylpropanoids	Coumarin and its derivatives	83200	51100	119000	9	9	9	3.65402	0.000106593	-13.1956	down	--	--
pmb1178	O-Feruloyl 2-hydroxylcoumarin	Phenylpropanoids	Coumarin and its derivatives	443000	461000	386000	992000	1040000	720000	1.02063	2.13333	1.09311	up	--	--
pmb3093	6,7-dihydroxycoumarin 7-O-quinic acid	Phenylpropanoids	Coumarin and its derivatives	11300000	10900000	11300000	4190000	4900000	5730000	1.08767	0.442388	-1.17662	down	--	--
pmb3094	Esculetin O-quinacyl esculetin O-quinic acid	Phenylpropanoids	Coumarin and its derivatives	1280000	1300000	1320000	257000	360000	514000	1.33931	0.29	-1.78588	down	--	--
pme3413	Coumarin	Phenylpropanoids	Coumarin and its derivatives	2850000	2420000	6240000	11900000	17800000	57500000	1.54312	7.57602	2.92144	up	C05851	ko00940,ko01110
pmb0493	N'-p-Coumaroyl agmatine	Phenylpropanoids	Coumarin and its derivatives	9	9	9	74500	95200	9	2.51851	6285.52	12.6178	up	--	--
pmb0503	N-(4'-O-glycosyl)-p-coumaroyl agmatine	Phenylpropanoids	Coumarin and its derivatives	9	18800	9	27700	26800	17500	2.37477	3.82612	1.93588	up	--	--
pmb2893	N-p-Coumaroyl hydroxyagmatine	Phenylpropanoids	Coumarin and its derivatives	11400	11800	7900	6340	9190	9	1.3528	0.499646	-1.00102	down	--	--
pmb0769	N-hexosyl-p-coumaroyl serotonin	Phenylpropanoids	Coumarin and its derivatives	450000	367000	277000	1190000	1690000	2270000	1.47	4.7075	2.23496	up	--	--
pmb1096	Indole	Other metabolites		3710000	2350000	2620000	18600000	9090000	9240000	1.39055	4.25461	2.08903	up	C00463	ko00380,ko00400,ko00402,ko01100,ko01110,ko04974
pmb0818	Methoxyindoleacetic acid	Other metabolites		3230000	1920000	1880000	13100000	6390000	5970000	1.28719	3.62162	1.85664	up	C05660	ko00380
pmb0819	3-Indoleacetonitrile	Other metabolites		80800	58000	52600	227000	115000	129000	1.05697	2.46082	1.29914	up	C02938	ko00380
pme0542	Indole-2-carboxylic acid	Other metabolites		24900	14300	28400	52000	81200	245000	1.37726	5.59467	2.48405	up	--	--
pma1751	Nicotinic acid-hexoside	Other metabolites		585000	338000	861000	6920000	13200000	7420000	1.98663	15.4372	3.94834	up	--	--
pmb0800	Niacinamide	Other metabolites		4120000	5250000	5730000	1950000	1660000	1270000	1.26863	0.323179	-1.6296	down	C00153	ko00760,ko01100,ko04212,ko04977
pmb0801	4-Pyridoxic acid O-hexoside	Other metabolites		1300000	1470000	1570000	716000	611000	502000	1.11319	0.421429	-1.24664	down	--	--
pmb4486	Hordatine B	Other metabolites		9960	7650	10200	5480	9	3840	1.50361	0.335455	-1.57581	down	C08308	--
pme1949	Riboflavin	Other metabolites		370000	405000	277000	50500	45100	87900	1.58989	0.17443	-2.51928	down	C00255	ko00740,ko01100,ko01110,ko04977
pma0948	Hydroxyphenethylamine	Other metabolites		377000	414000	479000	144000	137000	167000	1.22833	0.352756	-1.50326	down	--	--
pma6625	E-3,4,5'-Trihydroxy-3'-glucopyranosylstilbene	Other metabolites		81800	9	282000	626000	1200000	1240000	2.15063	8.4275	3.0751	up	--	--
pmb0302	2-Aminoethylphosphonate	Other metabolites		193000	168000	131000	70000	64200	80800	1.07091	0.436992	-1.19432	down	C03557	ko00440,ko01100,ko01120,ko02010
pmb0374	Aminopurine	Other metabolites		15600000	18900000	19700000	6140000	7970000	8260000	1.12441	0.412731	-1.27673	down	--	--
pmb1912	10-Formyl-THF	Other metabolites		770000	540000	1100000	3460000	2940000	3670000	1.43883	4.17842	2.06296	up	C00234	ko00670,ko00720,ko00970,ko01100,ko01120,ko01200,ko01523
pme0516	Inositol	Other metabolites		1740000	1900000	2930000	6410000	7640000	6560000	1.28319	3.13699	1.64938	up	C00137	ko00052,ko00053,ko00521,ko00562,ko01100,ko01120,ko01130,ko02010,ko04070
pme1667	Isovitexin 7-O-glucoside (Saponarin)	Other metabolites		1870000	1230000	1270000	504000	356000	381000	1.33188	0.283982	-1.81613	down	C08064	--
pme2447	lithospermic acid B	Other metabolites		109000	96800	71600	23700	24900	39900	1.26459	0.319034	-1.64822	down	--	--
pme2830	O-Phosphorylethanolamine	Other metabolites		15200	5190	18800	85000	68200	55600	1.54724	5.32789	2.41356	up	--	--
pme3148	L-Palmitoylcarnitine	Other metabolites		9	6530	10900	19700	23300	37700	1.72054	4.62756	2.21025	up	C02990	ko00071,ko01212
