# Supplementary material for: Integration of metabolomics and existing omics data reveals new insights into phytoplasma-induced metabolic reprogramming in host plants
Source: PLoS One. 2021 Feb 4;16(2):e0246203. doi: 10.1371/journal.pone.0246203 (PMC7861385; doi:10.1371/journal.pone.0246203)
Supplement: S3 Table — (Non-highlighted cell and highlighted cell in blue represents up-regulated and down-regulated genes protein, or metabolite, respectively. Highlighted cell in yellow represent gene, protein, or metabolite that both up-and down-regulated). (XLSX) [file pone.0246203.s004.xlsx]

## Sheet: Sheet1
S3 Table. A summary of existing omics data of host plants in response to phytoplasma infection. (Non-highlighted cell and highlighted cell in blue represents up-regulated and down-regulated genes protein, or metabolite, respectively. Highlighted cell in yellow represent gene, protein, or metabolite that both up-and down-regulated).
Omics studies	Phytoplasma	Group/subgroup classification	Infected plant	Carbohydrate metabolism and glycolysis	FA/lipid synthesis and metabolism	Amino acid synthesis and matabolism	Flavonoid biosynthesis	Reference
Transcriptomics (10 studies)	Sweet cherry virescence	16SrV-B	Sweet cherry (Prunus avium)	Invertase	Acetyl-CoA carboxylase	Glutamate synthase	Chalcone synthase	20
				Sucrose synthase	3-Oxoacyl-ACP synthase	Glutamine synthetase	Chalcone isomerase
				α-Amylase	Fatty acyl-ACP thioesterase B	Cystathionine gamma-synthase	Naringenin 3-dioxygenase
				β-Amylase	Long chain acyl-CoA synthetase	Homocysteine S-methyltransferase	Flavonol synthase
				Trehalsoe 6-phosphate synthase	3-Ketoacyl-CoA synthase	3-Deoxy-7-phosphoheptulonate synthase	Flavonoid 3'-monooxygenase
				Trehalose 6-phosphate phosphatase	Very-long-chain (3R)-3-hydroxyacyl-[acyl-carrier protein] dehydratase	Shikimate kinase	Dihydroflavonol-4-reductase
				Hexokinase	Palmitoyl-protein thioesterase	Chorismate mutase	Leucoanthocyanidin dioxygenase
				Glucose-6-phosphate 1-epimerase		Prephenate dehydratase	Leucoanthocyanidin reductase
				Fructose-bisphosphate aldolase		Tyrosine aminotransferase	Anthocyanidin reductase
				Triosephosphate isomerase		Branched-chain amino acid aminotransferase
				Glyceraldehyde-3-phosphate dehydrogenase
				2,3-Bisphosphoglycerate-dependent phosphoglycerate mutase
				Pyruvate kinase
	Bois Noir	16SrXII-A	Grapevine (Vitis vinifera)	Vacuolar invertase	3-Hydroxy-3-methylglutaryl-coenzyme A reductase 3	Lysine decarboxylase	Flavanone 3-hydroxylase	28
				Sucrose synthase	Phospholipid/glycerol acyltransferase	Asparagine synthetase	Anthocyanidin 5,3-O-glucosyltransferase
				Sucrose-phosphate synthase		Glycine cleavage T protein	Flavonol synthase
				α-Amylase		Cysteine synthase
				Glyceraldehyde-3-phosphate dehydrogenase, cytosolic		Aspartate aminotransferase, cytoplasmic
				Enolase
				Fructose-bisphosphate aldolase
	Paulownia witches broom	16SrI-D	Paulownia (Paulownia tomentosa)	Sucrose-phosphate synthase	Acetyl-CoA carboxylase β subunit	Alanine-glyoxylate transaminase	Flavonol synthase	29
				Starch synthase	β-Ketoacyl-ACP synthase II	Cysteine synthase	Anthocyanin 5-O-glucosyltransferase
				α-Amylase	3-Oxoacyl-ACP reductase	Prolyl 4-hydroxylase
				β-Amylase	Acyl-ACP thioesterase
				Starch branching enzyme II	Lysophospholipase
				Invertase
	Paulownia witches broom	16SrI-D	Paulownia (Paulownia tomentosa)	β-Amylase	3-Ketoacyl-CoA reductase	Shikimate dehydrogenase	Flavonol synthase	30
				Isoamylase 3	Myristoyl-ACP thioesterase	Shikimate kinase	Flavanone 3-dioxygenase,
				Hexokinase	Lecithin-cholesterol acyltransferase	Amino-acid permease	Leucoanthocyanidin dioxygenase (LDOX),
				Glucose-6-phosphate 1-epimerase	Enoyl-ACP reductase		Flavonoid 3′,5′-hydroxylase (F3′5′H),
				Fructose-bisphosphate aldolase	Acyl-ACP desaturase		Isoflavone 2′-hydroxylase (I2′H),
				Pyruvate kinase	Long chain acyl-CoA synthetase		Dihydroflavonol-4-reductase (DFR)
					Acyl-CoA synthetase		Chalcone synthase (CHS)
							Flavonol synthase (FLS)
							UDP-glucose:flavonoid 3-O-glucosyltransferase (UFGT)
	Jujube witches broom	16SrV-B	Jujube (Ziziphus jujuba)			Glutamate decarboxylase		31
						Argininosuccinate synthase
						Alanine transaminase
						Glutamine synthetase
	Bois Noir	16SrXII-A	Grapevine (Vitis vinifera)	Acid vacuolar invertase	Acyl carrier protein	Glutamate decarboxylase	Chalcone synthase	32
				Sucrose synthase	Acyl-CoA binding protein	Aspartate aminotransferase	Dihydroflavonol 4-reductase
				Callose synthase	Long chain fatty acid CoA ligase	Aspartate transaminase	Leucoanthocyaniidin dioxygenase
				UDP-glucose pyrophosphorylase	Diacylglycerol kinase	Cysteine synthase	Flavonone-3-hydroxylase
				Phosphoglycerate kinase	Short-chain acyl CoA oxidase	Methionine adenosyltransferase
				Phosphoglycerate mutase	Ornithine	Prolyl 4-hydroxylase
				Enolase		Acetoacetyl-CoA thiolase
				Phosphoglucomutase		Tyrosine aminotransferase
				Phosphoglucose isomerase		Glycine dehydrogenase
				Aldolase
				Glyceraldehyde 3-phosphate dehydrogenase
	Candidatus Phytoplasma aurantifolia'	16SrII-B	Mexican lime (Citrus aurantifoli)	Invertase			Chalcone synthase	33
				Sucrose synthase			Naringenin 3-dioxygenase
				α-Amylase			Leucoanthocyanidin dioxygenase
				Callose synthase			Flavonoid 3'-monooxygenase
				Cellulose synthase
				Trehalose-6-phosphate synthase
	Paulownia witches broom	16SrI-D	Paulownia (Paulownia tomentosa)	Cellulose synthase	Fatty acyl-ACP thioesterase	Tyrosine decarboxylase	Dihydroflavonol-4-reductase	13
				Fructokinase		Cysteine and methionine metabolism
	Jujube witches broom	16SrV-B	Jujube (Ziziphus jujuba)	Fructokinase		Alanine-glyoxylate transaminase	Dihydroflavonol-4-reductase	34
				6-Phosphofructokinase		Asparagine synthase	Chalcone isomerase
				Raffinose synthase		Glutamine synthetase	Chalcone synthase
				Phosphoglucomutase		Glutamate decarboxylase	Flavonoid 3',5'-hydroxylase
				Glucose-6-phosphate 1-epimerase		Aspartate kinase	Flavonoid 3'-monooxygenase
				Aldolase		Threonine synthase	Flavonolsynthase
				Glyceraldehyde 3-phosphate dehydrogenase		Shikimate dehydrogenase	Leucoanthocyanidin dioxygenase
				Pyruvate kinase		Branched-chain amino acid aminotransferase	Leucoanthocyanidinreductase
				Pyruvate dehydragenase		Tryptophan synthase beta chain	Trans-cinnamate 4-monooxygenase
	Coconut yellow decline	16SrXIV a new subgroup	Coconut (Cocos nucifera)	Sucrose synthase	Phospholipid transporting ATPase	Amino acid permease	Dihydroflavonol-4-reductase (DFR)	35
				Aldolase	Glycerol-3-phosphate acyltransferase		Flavonoid 3-hydroxylase
							Isoflavone reductase
Proteomics (7 studies)	Paulownia witches broom	16SrI-D	Paulownia (Paulownia tomentosa)	Glyceraldehyde 3-phosphate dehydrogenase	Acetyl-CoA carboxylase BCCP subunit			36
	Mulberry dwarf	16SrI-B	Mulberry (Morus alba)	Malate dehydrogenase				37
				Sedoheptulose-1,7-bisphosphatase
	Flavescence dorée	16SrV-D	Grapevine (Vitis vinifera)	Enolase		Glutamine synthetase	Anthocyanidin synthase	38
						Cysteine synthase-like protein	Isoflavone reductase
	Flavescence dorée	16SrV-D	Grapevine (Vitis vinifera)	Malate dehydrogenase		Cysteine synthase	Chalcone-flavonone isomerase	39
	Paulownia witches broom	16SrI-D	Paulownia (Paulownia tomentosa)	UDP-glucose Pyrophosphorylase			Leucoanthocyanidin reductase	40
				Triosephosphate isomerase
				Malate dehydrogenase
	Paulownia witches broom	16SrI-D	Paulownia (Paulownia tomentosa)	Pyruvate kinase				41
	Candidatus Phytoplasma aurantifolia'	16SrII-B	Mexican lime (Citrus aurantifoli)	Triosephosphate isomerase				42
Metabolomics (3 studies)	Flavescence dorée	16SrV-D	Grapevine (Vitis vinifera)	Sucrose		Valine		43
				Starch		Threonine
				Fructose-6-phosphate		Phenylalanine
				Hexose-6-phosphate		Pyroglutamate
				Pyruvate
	Jujube witches broom	16SrV-B	Jujube (Ziziphus jujuba)	Starch		Glutamine		44
				Sucrose		Glutamic acid
				Glucose		Homocysteic acid
						Aspartic acid
						Asparagine
						Serine
						Glycine
						Leucine
						Valine
						Tyrosine
						Phenylalanine
	Mulberry yellow dwarf	16SrI-B	Mulberry (Morus alba)	Sucrose		Glutamic acid		45
				Starch		Glycine
				Galactose		Leucine
				Glucose		γ-Aminobutyric acid
				Fructose		Homocysteine
						Isoleucine
						Phenylalanine
						Asparagine
						Glutamine
Proteomics /Trancriptomics	jujube witches broom	16SrV-B	jujube (Ziziphus jujuba)	Granule-bound starch synthase			Protein: flavonoid 3-hydroxylase	14
							Protein: dihydroflavonol 4-reductase (DFR)
							Gene: flavonoid 3'-monooxygenase (F3M)
							Gene: anthocyanidin reductase
Metabolomics /Transcriptomics	Flavescence dorée	16SrV-D	Grapevine (Vitis vinifera)				Total anthocyanins	15
							Total proanthocyanidins
							Chalcone synthase isoforms II
							Chalcone synthase isoforms III
							Flavanone-3-hydroxylase 2
							Leucoanthocyanidin dioxygenase
							UGT-glucose:anthocyanin 3-Oglucosyltransferase
							Leucoanthocyanidine reductase
Proteomics /Trancriptomics	Apple proliferation	16SrX-A	Tobacco (Nicotiana tabacum)	Sucrose synthase	Phospholipase D	Glutamine synthetase		46
				ADP-glucose pyrophosphorylase		Aspartate aminotransferase
				Granule-bound starch synthase		Glutamate decarboxylase
				Aldolase		Ferredoxin-dependent glutamate synthase
				Pyruvate kinase		Aminotransferase 2
				3-phosphoglycerate kinase		Alanine-2-oxoglutarate aminotransferase 2
				Triosephosphate isomerase		Glycine dehydrogenase
				Pyruvate kinase		Alanine glyoxylate aminotransferase
				Nadp-dependent glyceraldehyde-3-phosphate dehydrogenase		Serine hydroxymethyltransferase
References 13 Mou, H.-Q., Lu, J., Zhu, S.-F., Lin, C.-L., Tian, G.-Z., Xu, X., Zhao, W.-J., 2013. Transcriptomic analysis of Paulownia infected by Paulownia witches'-broom Phytoplasma. PLoS One 8, e77217. 14 Ye, X., Wang, H., Chen, P., Fu, B., Zhang, M., Li, J., Zheng, X., Tan, B., Feng, J., 2017. Combination of iTRAQ proteomics and RNA-seq transcriptomics reveals multiple levels of regulation in…
